# Supplementary material for: The chemotherapeutic drug CX-5461 is a potent mutagen in cultured human cells
Source: Nat Genet. 2023 Nov 30;56(1):23–6. doi: 10.1038/s41588-023-01602-9 (PMC10786719; doi:10.1038/s41588-023-01602-9)
Supplement: Supplementary file 3 — Table 1, Chemical and sample treatment information; Table 2, de novo mutation count of experimental subclones; Table 3, strand bias and topography analysis results of SBS-CX-5461; Table 4, TwinStrand Duplex sequencing results; Table 5, damage potential analysis result. [file 41588_2023_1602_MOESM3_ESM.xlsx]

## Sheet: 1.chemical treatment info
Chemical and sample treatment information
Compound	Mechanism of Action	Product supplier	Cat#
Etoposide (ETO)	Topoisomerase II poison, DNA strand breaks	https://www.tocris.com/products/etoposide_1226	1226
Pyridostatin (PDS)	G-quadruplex stabiliser, also a topoisomerase II poison	https://www.sigmaaldrich.com/GB/en/product/sigma/sml0678	SML0678
CX-5461	RNA polymerase I inhibitor, topoisomerase II poison, G-quadruplex stabliser	https://www.medchemexpress.com/cx-5461.html	HY-13323
Cisplatin	Inter- intrastrand crosslink/Helix distoring lesion	https://www.tocris.com/products/cisplatin_2251	2251
Benzo[a]pyrene (BaP)	Polycyclic aromatic hydrocarbons, DNA adducts at N2 of guanine	https://www.sigmaaldrich.com/GB/en/product/sigma/b1760	B1760-100MG
HAP1 Treatment
Compound	Concentrations	Treatment duration	Note
Etoposide (ETO)	200 nM	48h	Duplex-seq, Extended Data Fig. 3b-d
Pyridostatin (PDS)	2 uM	48h	Duplex-seq, Extended Data Fig. 3b-d
CX-5461	0.2 uM	48h	Duplex-seq, Extended Data Fig. 3b-d
CX-5461	0.1uM	24h	WGS, Extended Data Fig. 3a
Cisplatin	0.5 uM	48h	Duplex-seq, Extended Data Fig. 3b-d
Benzo[a]pyrene (BaP)	2 uM	48h	Duplex-seq, Extended Data Fig. 3b-d
iPS Treatment
CX-5461	0.05 uM	2h	Duplex-seq, Extended Data Fig. 3b-d
CX-5461	0.1 uM	2h	Duplex-seq, Extended Data Fig. 3b-d
Cisplatin	0.5 uM	2h	Duplex-seq, Extended Data Fig. 3b-d
Benzo[a]pyrene (BaP)	3 uM	2h	Duplex-seq, Extended Data Fig. 3b-d
RPE1 Treatment
Etoposide (ETO)	200 nM	24h (4 cycles)	WGS, Fig. 1
Pyridostatin (PDS)	2.0 uM	24h (4 cycles)	WGS, Fig. 1
CX-5461	250 nM	24h (2 cycles)	WGS, Fig. 1

## Sheet: 2.denovo mutation count
De novo mutation count of experimental subclones														Copy number (ASCAT result)
Sample	CellLine	Study	Treatment	Chemical	Genotype	Sample_alt	condition	snv_count	indel_count	dnv_count	sv_count			Sample	Segment	Chr	chr_start	chr_end	nMajor	nMinor	nMajor_T	nMinor_T
RPE1_B2D1_ETO1	hTERT_RPE1	1853	1	ETO	TP53_BRCA2	RPE1_B2D1_ETO1	TP53_BRCA2_ETO	2195	262	19	21			RPE1_B2D12_CX1	1	1	13116	55661498	2	1	2	1
RPE1_B2D1_ETO2	hTERT_RPE1	1853	1	ETO	TP53_BRCA2	RPE1_B2D1_ETO2	TP53_BRCA2_ETO	2371	270	20	15			RPE1_B2D12_CX1	2	1	55662529	55671572	2	1	1	0
RPE1_B2D1_ETO3	hTERT_RPE1	1853	1	ETO	TP53_BRCA2	RPE1_B2D1_ETO3	TP53_BRCA2_ETO	2255	272	22	33			RPE1_B2D12_CX1	3	1	55672672	121627541	2	1	2	1
RPE1_B2D1_ETO4	hTERT_RPE1	1853	1	ETO	TP53_BRCA2	RPE1_B2D1_ETO4	TP53_BRCA2_ETO	2235	287	19	13			RPE1_B2D12_CX1	4	1	121628584	121630795	2	1	14	0
RPE1_B2D1_PDS1	hTERT_RPE1	1853	1	PDS	TP53_BRCA2	RPE1_B2D1_PDS1	TP53_BRCA2_PDS	2714	215	32	21			RPE1_B2D12_CX1	5	1	121631906	121633097	2	1	11	0
RPE1_B2D1_PDS2	hTERT_RPE1	1853	1	PDS	TP53_BRCA2	RPE1_B2D1_PDS2	TP53_BRCA2_PDS	2395	201	27	23			RPE1_B2D12_CX1	6	1	121634153	121636715	2	1	2	0
RPE1_B2D1_PDS3	hTERT_RPE1	1853	1	PDS	TP53_BRCA2	RPE1_B2D1_PDS3	TP53_BRCA2_PDS	2983	265	46	40			RPE1_B2D12_CX1	7	1	121638075	121641813	2	1	13	0
RPE1_B2D1_PDS4	hTERT_RPE1	1853	1	PDS	TP53_BRCA2	RPE1_B2D1_PDS4	TP53_BRCA2_PDS	2893	238	36	17			RPE1_B2D12_CX1	8	1	121642996	121684696	2	1	3	0
RPE1_B2D1_U1	hTERT_RPE1	1853	0	untreated	TP53_BRCA2	RPE1_B2D1_U1	TP53_BRCA2_untreated	3089	236	34	13			RPE1_B2D12_CX1	9	1	121685874	121697219	2	1	4	0
RPE1_B2D1_U2	hTERT_RPE1	1853	0	untreated	TP53_BRCA2	RPE1_B2D1_U2	TP53_BRCA2_untreated	2037	170	39	10			RPE1_B2D12_CX1	10	1	121706866	121731958	2	1	28	0
RPE1_B2D12_CX1	hTERT_RPE1	1853	1	CX5461	TP53_BRCA2	RPE1_B2D12_CX1	TP53_BRCA2_CX5461	29250	717	269	14			RPE1_B2D12_CX1	11	1	121733047	121739598	2	1	2	0
RPE1_B2D12_CX2	hTERT_RPE1	1853	1	CX5461	TP53_BRCA2	RPE1_B2D12_CX2	TP53_BRCA2_CX5461	31669	760	323	8			RPE1_B2D12_CX1	12	1	121740856	121742438	2	1	5	0
RPE1_B2D12_CX3	hTERT_RPE1	1853	1	CX5461	TP53_BRCA2	RPE1_B2D12_CX3	TP53_BRCA2_CX5461	32542	801	319	6			RPE1_B2D12_CX1	13	1	143417573	248945703	2	1	2	1
RPE1_B2D12_CX4	hTERT_RPE1	1853	1	CX5461	TP53_BRCA2	RPE1_B2D12_CX4	TP53_BRCA2_CX5461	31089	778	300	13			RPE1_B2D12_CX1	14	2	10587	81835496	2	1	2	1
RPE1_BRCA1_2	hTERT_RPE1	1853	0	untreated	TP53_BRCA1	RPE1_BRCA1_2	TP53_BRCA1_untreated	2386	217	27	25			RPE1_B2D12_CX1	15	2	81838469	81868709	2	1	3	1
RPE1_BRCA1_4	hTERT_RPE1	1853	0	untreated	TP53_BRCA1	RPE1_BRCA1_4	TP53_BRCA1_untreated	1837	192	21	27			RPE1_B2D12_CX1	16	2	81869767	234595402	2	1	2	1
RPE1_BRCA1_CX1	hTERT_RPE1	1853	1	CX5461	TP53_BRCA1	RPE1_BRCA1_CX1	TP53_BRCA1_CX5461	28553	767	252	41			RPE1_B2D12_CX1	17	2	234596538	234604502	2	1	1	0
RPE1_BRCA1_CX2	hTERT_RPE1	1853	1	CX5461	TP53_BRCA1	RPE1_BRCA1_CX2	TP53_BRCA1_CX5461	28778	751	264	30			RPE1_B2D12_CX1	18	2	234605642	242183243	2	1	2	1
RPE1_BRCA1_CX3	hTERT_RPE1	1853	1	CX5461	TP53_BRCA1	RPE1_BRCA1_CX3	TP53_BRCA1_CX5461	29992	853	258	28			RPE1_B2D12_CX1	19	3	18519	66610693	2	1	2	1
RPE1_BRCA1_CX4	hTERT_RPE1	1853	1	CX5461	TP53_BRCA1	RPE1_BRCA1_CX4	TP53_BRCA1_CX5461	28201	784	253	50			RPE1_B2D12_CX1	20	3	66612059	67504518	2	1	3	1
RPE1_BRCA1_ETO1	hTERT_RPE1	1853	1	ETO	TP53_BRCA1	RPE1_BRCA1_ETO1	TP53_BRCA1_ETO	2451	231	26	25			RPE1_B2D12_CX1	21	3	67506871	198181744	2	1	2	1
RPE1_BRCA1_ETO2	hTERT_RPE1	1853	1	ETO	TP53_BRCA1	RPE1_BRCA1_ETO2	TP53_BRCA1_ETO	2747	226	26	31			RPE1_B2D12_CX1	22	4	11961	31806084	2	1	2	1
RPE1_BRCA1_ETO3	hTERT_RPE1	1853	1	ETO	TP53_BRCA1	RPE1_BRCA1_ETO3	TP53_BRCA1_ETO	2365	235	21	23			RPE1_B2D12_CX1	23	4	31807582	31847347	2	1	1	0
RPE1_BRCA1_ETO4	hTERT_RPE1	1853	1	ETO	TP53_BRCA1	RPE1_BRCA1_ETO4	TP53_BRCA1_ETO	2358	274	25	36			RPE1_B2D12_CX1	24	4	31848850	190122722	2	1	2	1
RPE1_BRCA1_PDS1	hTERT_RPE1	1853	1	PDS	TP53_BRCA1	RPE1_BRCA1_PDS1	TP53_BRCA1_PDS	2334	264	21	43			RPE1_B2D12_CX1	25	5	11882	181363900	2	1	2	1
RPE1_BRCA1_PDS2	hTERT_RPE1	1853	1	PDS	TP53_BRCA1	RPE1_BRCA1_PDS2	TP53_BRCA1_PDS	2409	242	31	42			RPE1_B2D12_CX1	26	6	100116	77991076	2	1	2	1
RPE1_BRCA1_PDS3	hTERT_RPE1	1853	1	PDS	TP53_BRCA1	RPE1_BRCA1_PDS3	TP53_BRCA1_PDS	2341	251	26	40			RPE1_B2D12_CX1	27	6	77992405	78160952	2	1	1	0
RPE1_BRCA1_PDS4	hTERT_RPE1	1853	1	PDS	TP53_BRCA1	RPE1_BRCA1_PDS4	TP53_BRCA1_PDS	2163	280	25	39			RPE1_B2D12_CX1	28	6	78162519	170740469	2	1	2	1
RPE1_BRCA1_U1	hTERT_RPE1	1853	0	untreated	TP53_BRCA1	RPE1_BRCA1_U1	TP53_BRCA1_untreated	2853	183	27	27			RPE1_B2D12_CX1	29	7	20608	159334386	2	1	2	1
RPE1_BRCA1_U2	hTERT_RPE1	1853	0	untreated	TP53_BRCA1	RPE1_BRCA1_U2	TP53_BRCA1_untreated	1806	242	15	19			RPE1_B2D12_CX1	30	8	61774	133246468	2	1	2	1
RPE1_WT_1	hTERT_RPE1	1853	0	untreated	TP53	RPE1_WT_1	TP53_untreated	1145	49	11	6			RPE1_B2D12_CX1	31	8	133247469	137973680	2	1	1	0
RPE1_WT_2	hTERT_RPE1	1853	0	untreated	TP53	RPE1_WT_2	TP53_untreated	1797	95	9	5			RPE1_B2D12_CX1	32	8	137976703	145078402	2	1	2	1
RPE1_WT_CX1	hTERT_RPE1	1853	1	CX5461	TP53	RPE1_WT_CX1	TP53_CX5461	27977	542	209	14			RPE1_B2D12_CX1	33	9	10469	138256233	2	1	2	1
RPE1_WT_CX2	hTERT_RPE1	1853	1	CX5461	TP53	RPE1_WT_CX2	TP53_CX5461	22087	489	183	10			RPE1_B2D12_CX1	34	10	15029	133787009	2	1	2	1
RPE1_WT_CX3	hTERT_RPE1	1853	1	CX5461	TP53	RPE1_WT_CX3	TP53_CX5461	16512	283	131	6			RPE1_B2D12_CX1	35	11	87268	190761	2	1	3	1
RPE1_WT_CX4	hTERT_RPE1	1853	1	CX5461	TP53	RPE1_WT_CX4	TP53_CX5461	24338	513	218	16			RPE1_B2D12_CX1	36	11	191890	37683912	2	1	2	1
RPE1_WT_ETO1	hTERT_RPE1	1853	1	ETO	TP53	RPE1_WT_ETO1	TP53_ETO	2278	270	19	12			RPE1_B2D12_CX1	37	11	37685343	37693660	2	1	3	1
RPE1_WT_ETO2	hTERT_RPE1	1853	1	ETO	TP53	RPE1_WT_ETO2	TP53_ETO	2179	352	19	10			RPE1_B2D12_CX1	38	11	37695025	135076424	2	1	2	1
RPE1_WT_ETO3	hTERT_RPE1	1853	1	ETO	TP53	RPE1_WT_ETO3	TP53_ETO	2185	274	23	12			RPE1_B2D12_CX1	39	12	11065	65934	2	1	3	1
RPE1_WT_ETO4	hTERT_RPE1	1853	1	ETO	TP53	RPE1_WT_ETO4	TP53_ETO	2152	278	26	6			RPE1_B2D12_CX1	40	12	66973	111900735	2	1	2	1
RPE1_WT_PDS1	hTERT_RPE1	1853	1	PDS	TP53	RPE1_WT_PDS1	TP53_PDS	2161	188	14	8			RPE1_B2D12_CX1	41	12	111901804	112062883	2	1	1	0
RPE1_WT_PDS2	hTERT_RPE1	1853	1	PDS	TP53	RPE1_WT_PDS2	TP53_PDS	708	69	5	3			RPE1_B2D12_CX1	42	12	112063962	133264676	2	1	2	1
RPE1_WT_PDS3	hTERT_RPE1	1853	1	PDS	TP53	RPE1_WT_PDS3	TP53_PDS	2061	214	17	5			RPE1_B2D12_CX1	43	13	18445955	114343123	2	1	2	1
RPE1_WT_PDS4	hTERT_RPE1	1853	1	PDS	TP53	RPE1_WT_PDS4	TP53_PDS	1005	108	6	9			RPE1_B2D12_CX1	44	14	18223583	106880670	2	1	2	1
RPE1_WT_U1	hTERT_RPE1	1853	0	untreated	TP53	RPE1_WT_U1	TP53_untreated	3357	150	29	13			RPE1_B2D12_CX1	45	15	19795285	48497437	2	1	2	1
RPE1_WT_U2	hTERT_RPE1	1853	0	untreated	TP53	RPE1_WT_U2	TP53_untreated	2501	148	17	4			RPE1_B2D12_CX1	46	15	48498519	101892707	2	1	3	1
														RPE1_B2D12_CX1	47	15	101895470	101980591	2	1	2	1
														RPE1_B2D12_CX1	48	16	10291	27272778	2	1	2	1
														RPE1_B2D12_CX1	49	16	27274492	27294852	2	1	1	0
														RPE1_B2D12_CX1	50	16	27296065	90226358	2	1	2	1
														RPE1_B2D12_CX1	51	17	151035	46666045	2	1	2	1
														RPE1_B2D12_CX1	52	17	46675659	46708970	2	1	1	0
														RPE1_B2D12_CX1	53	17	46710944	64661540	2	1	2	1
														RPE1_B2D12_CX1	54	17	64662966	65616718	2	1	3	1
														RPE1_B2D12_CX1	55	17	65619522	83237603	2	1	2	1
														RPE1_B2D12_CX1	56	18	16444	80259190	2	1	2	1
														RPE1_B2D12_CX1	57	19	157892	22061718	2	1	2	1
														RPE1_B2D12_CX1	58	19	22062728	22084235	2	1	1	0
														RPE1_B2D12_CX1	59	19	22085458	58607412	2	1	2	1
														RPE1_B2D12_CX1	60	20	80457	64331516	2	1	2	1
														RPE1_B2D12_CX1	61	21	7762688	35820514	2	1	2	1
														RPE1_B2D12_CX1	62	21	35822163	35867548	2	1	1	0
														RPE1_B2D12_CX1	63	21	35868864	46699722	2	1	2	1
														RPE1_B2D12_CX1	64	22	15284540	50802392	2	1	2	1
														RPE1_B2D12_CX1	65	X	2781514	142390258	2	1	2	1
														RPE1_B2D12_CX1	66	X	142391339	142435158	2	1	3	1
														RPE1_B2D12_CX1	67	X	142436384	155699751	2	1	2	1
														RPE1_B2D12_CX2	1	1	13116	7822976	2	1	2	1
														RPE1_B2D12_CX2	2	1	7824343	7877377	2	1	1	0
														RPE1_B2D12_CX2	3	1	7878505	55661498	2	1	2	1
														RPE1_B2D12_CX2	4	1	55662529	55671572	2	1	1	0
														RPE1_B2D12_CX2	5	1	55672672	248945703	2	1	2	1
														RPE1_B2D12_CX2	6	2	10587	196030046	2	1	2	1
														RPE1_B2D12_CX2	7	2	196031046	234852972	2	1	3	1
														RPE1_B2D12_CX2	8	2	234854647	237521201	2	1	2	1
														RPE1_B2D12_CX2	9	2	237522484	237584539	2	1	4	2
														RPE1_B2D12_CX2	10	2	237585676	242183243	2	1	3	1
														RPE1_B2D12_CX2	11	3	18519	198181744	2	1	2	1
														RPE1_B2D12_CX2	12	4	11961	190122722	2	1	2	1
														RPE1_B2D12_CX2	13	5	11882	10319479	2	1	3	1
														RPE1_B2D12_CX2	14	5	10320480	10359592	2	1	2	1
														RPE1_B2D12_CX2	15	5	10360998	28285333	2	1	3	1
														RPE1_B2D12_CX2	16	5	28286395	181363900	2	1	2	1
														RPE1_B2D12_CX2	17	6	100116	48602204	2	1	2	1
														RPE1_B2D12_CX2	18	6	48603600	48611242	2	1	3	1
														RPE1_B2D12_CX2	19	6	48612748	170740469	2	1	2	1
														RPE1_B2D12_CX2	20	7	20608	110753753	2	1	2	1
														RPE1_B2D12_CX2	21	7	110755493	111529792	2	1	3	1
														RPE1_B2D12_CX2	22	7	111532578	159334386	2	1	2	1
														RPE1_B2D12_CX2	23	8	61774	133244316	2	1	2	1
														RPE1_B2D12_CX2	24	8	133245454	133283125	2	1	2	0
														RPE1_B2D12_CX2	25	8	133284479	137984844	2	1	1	0
														RPE1_B2D12_CX2	26	8	137986280	145078402	2	1	2	1
														RPE1_B2D12_CX2	27	9	10469	138256233	2	1	2	1
														RPE1_B2D12_CX2	28	10	15029	31644	2	1	2	0
														RPE1_B2D12_CX2	29	10	33043	47903108	2	1	1	0
														RPE1_B2D12_CX2	30	10	47909298	48152953	2	1	2	0
														RPE1_B2D12_CX2	31	10	48154966	130735200	2	1	1	0
														RPE1_B2D12_CX2	32	10	130736411	130785422	2	1	2	0
														RPE1_B2D12_CX2	33	10	130786525	133787009	2	1	1	0
														RPE1_B2D12_CX2	34	11	87268	193112	2	1	3	1
														RPE1_B2D12_CX2	35	11	194639	50167806	2	1	2	1
														RPE1_B2D12_CX2	36	11	50168936	50183139	2	1	1	0
														RPE1_B2D12_CX2	37	11	50184444	135076424	2	1	2	1
														RPE1_B2D12_CX2	38	12	11065	128077472	2	1	2	1
														RPE1_B2D12_CX2	39	12	128078710	128090740	2	1	1	0
														RPE1_B2D12_CX2	40	12	128092743	133264676	2	1	2	1
														RPE1_B2D12_CX2	41	13	18445955	114343123	2	1	2	1
														RPE1_B2D12_CX2	42	14	18223583	106880670	2	1	2	1
														RPE1_B2D12_CX2	43	15	19795285	101980591	2	1	2	1
														RPE1_B2D12_CX2	44	16	10291	90226358	2	1	2	1
														RPE1_B2D12_CX2	45	17	151035	83237603	2	1	2	1
														RPE1_B2D12_CX2	46	18	16444	80259190	2	1	2	1
														RPE1_B2D12_CX2	47	19	157892	58607412	2	1	2	1
														RPE1_B2D12_CX2	48	20	80457	64331516	2	1	2	1
														RPE1_B2D12_CX2	49	21	7762688	35825756	2	1	2	1
														RPE1_B2D12_CX2	50	21	35826846	35867548	2	1	1	0
														RPE1_B2D12_CX2	51	21	35868864	46699722	2	1	2	1
														RPE1_B2D12_CX2	52	22	15284540	50802392	2	1	2	1
														RPE1_B2D12_CX2	53	X	2781514	46288957	2	1	1	0
														RPE1_B2D12_CX2	54	X	46290211	155699751	2	1	2	1
														RPE1_B2D12_CX3	1	1	13116	7821672	2	1	2	1
														RPE1_B2D12_CX3	2	1	7822976	7877377	2	1	1	0
														RPE1_B2D12_CX3	3	1	7878505	121684696	2	1	2	1
														RPE1_B2D12_CX3	4	1	121685874	121697219	2	1	4	0
														RPE1_B2D12_CX3	5	1	121706866	121731958	2	1	17	0
														RPE1_B2D12_CX3	6	1	121733047	121739598	2	1	2	0
														RPE1_B2D12_CX3	7	1	121740856	121742438	2	1	7	0
														RPE1_B2D12_CX3	8	1	143417573	248945703	2	1	2	1
														RPE1_B2D12_CX3	9	2	10587	160011871	2	1	2	1
														RPE1_B2D12_CX3	10	2	160012877	160319625	2	1	3	1
														RPE1_B2D12_CX3	11	2	160320960	163681542	2	1	2	1
														RPE1_B2D12_CX3	12	2	163683067	163779119	2	1	3	1
														RPE1_B2D12_CX3	13	2	163780900	178477226	2	1	2	1
														RPE1_B2D12_CX3	14	2	178479185	178536168	2	1	1	0
														RPE1_B2D12_CX3	15	2	178538866	196038506	2	1	2	1
														RPE1_B2D12_CX3	16	2	196039546	234858562	2	1	3	1
														RPE1_B2D12_CX3	17	2	234859605	237524582	2	1	2	1
														RPE1_B2D12_CX3	18	2	237525606	242183243	2	1	3	1
														RPE1_B2D12_CX3	19	3	18519	198181744	2	1	2	1
														RPE1_B2D12_CX3	20	4	11961	190122722	2	1	2	1
														RPE1_B2D12_CX3	21	5	11882	10319479	2	1	2	1
														RPE1_B2D12_CX3	22	5	10320480	10367740	2	1	1	0
														RPE1_B2D12_CX3	23	5	10372246	181363900	2	1	2	1
														RPE1_B2D12_CX3	24	6	100116	170740469	2	1	2	1
														RPE1_B2D12_CX3	25	7	20608	159334386	2	1	2	1
														RPE1_B2D12_CX3	26	8	61774	133244316	2	1	2	1
														RPE1_B2D12_CX3	27	8	133245454	137973680	2	1	1	0
														RPE1_B2D12_CX3	28	8	137976703	145078402	2	1	2	1
														RPE1_B2D12_CX3	29	9	10469	138256233	2	1	2	1
														RPE1_B2D12_CX3	30	10	15029	15029	2	1	2	0
														RPE1_B2D12_CX3	31	10	18828	47903108	2	1	1	0
														RPE1_B2D12_CX3	32	10	47909298	48152953	2	1	2	0
														RPE1_B2D12_CX3	33	10	48154966	133787009	2	1	1	0
														RPE1_B2D12_CX3	34	11	87268	135076424	2	1	2	1
														RPE1_B2D12_CX3	35	12	11065	133264676	2	1	2	1
														RPE1_B2D12_CX3	36	13	18445955	114343123	2	1	2	1
														RPE1_B2D12_CX3	37	14	18223583	106880670	2	1	2	1
														RPE1_B2D12_CX3	38	15	19795285	101980591	2	1	2	1
														RPE1_B2D12_CX3	39	16	10291	90226358	2	1	2	1
														RPE1_B2D12_CX3	40	17	151035	83237603	2	1	2	1
														RPE1_B2D12_CX3	41	18	16444	80259190	2	1	2	1
														RPE1_B2D12_CX3	42	19	157892	58607412	2	1	2	1
														RPE1_B2D12_CX3	43	20	80457	64331516	2	1	2	1
														RPE1_B2D12_CX3	44	21	7762688	7762688	2	1	2	0
														RPE1_B2D12_CX3	45	21	8522577	8861160	2	1	1	0
														RPE1_B2D12_CX3	46	21	8877039	35824604	2	1	2	1
														RPE1_B2D12_CX3	47	21	35825756	35867548	2	1	1	0
														RPE1_B2D12_CX3	48	21	35868864	46699722	2	1	2	1
														RPE1_B2D12_CX3	49	22	15284540	50802392	2	1	2	1
														RPE1_B2D12_CX3	50	X	2781514	155699751	2	1	2	1
														RPE1_B2D12_CX4	1	1	13116	7821672	2	1	2	1
														RPE1_B2D12_CX4	2	1	7822976	7877377	2	1	1	0
														RPE1_B2D12_CX4	3	1	7878505	55661498	2	1	2	1
														RPE1_B2D12_CX4	4	1	55662529	55671572	2	1	1	0
														RPE1_B2D12_CX4	5	1	55672672	248945703	2	1	2	1
														RPE1_B2D12_CX4	6	2	10587	130416749	2	1	2	1
														RPE1_B2D12_CX4	7	2	130419614	130419614	2	1	3	0
														RPE1_B2D12_CX4	8	2	130421457	196038506	2	1	2	1
														RPE1_B2D12_CX4	9	2	196039546	234862147	2	1	3	1
														RPE1_B2D12_CX4	10	2	234863386	237520180	2	1	2	1
														RPE1_B2D12_CX4	11	2	237521201	242183243	2	1	3	1
														RPE1_B2D12_CX4	12	3	18519	32805455	2	1	2	1
														RPE1_B2D12_CX4	13	3	32806501	32829505	2	1	1	0
														RPE1_B2D12_CX4	14	3	32830821	60847837	2	1	2	1
														RPE1_B2D12_CX4	15	3	60850191	60872341	2	1	1	0
														RPE1_B2D12_CX4	16	3	60874121	198181744	2	1	2	1
														RPE1_B2D12_CX4	17	4	11961	49265404	2	1	2	1
														RPE1_B2D12_CX4	18	4	49266489	51811015	2	1	1	0
														RPE1_B2D12_CX4	19	4	51814398	102653910	2	1	2	1
														RPE1_B2D12_CX4	20	4	102656308	102677207	2	1	1	0
														RPE1_B2D12_CX4	21	4	102678948	190122722	2	1	2	1
														RPE1_B2D12_CX4	22	5	11882	44614696	2	1	2	1
														RPE1_B2D12_CX4	23	5	44616145	44624645	2	1	3	1
														RPE1_B2D12_CX4	24	5	44625716	146029538	2	1	2	1
														RPE1_B2D12_CX4	25	5	146030714	146047542	2	1	1	0
														RPE1_B2D12_CX4	26	5	146050400	181363900	2	1	2	1
														RPE1_B2D12_CX4	27	6	100116	10761134	2	1	2	1
														RPE1_B2D12_CX4	28	6	10762541	10777235	2	1	1	0
														RPE1_B2D12_CX4	29	6	10780513	170740469	2	1	2	1
														RPE1_B2D12_CX4	30	7	20608	159334386	2	1	2	1
														RPE1_B2D12_CX4	31	8	61774	133246468	2	1	2	1
														RPE1_B2D12_CX4	32	8	133247469	137973680	2	1	1	0
														RPE1_B2D12_CX4	33	8	137976703	145078402	2	1	2	1
														RPE1_B2D12_CX4	34	9	10469	134875	2	1	3	1
														RPE1_B2D12_CX4	35	9	136717	138256233	2	1	2	1
														RPE1_B2D12_CX4	36	10	15029	11078259	2	1	2	1
														RPE1_B2D12_CX4	37	10	11079275	11090227	2	1	3	1
														RPE1_B2D12_CX4	38	10	11091860	38833726	2	1	2	1
														RPE1_B2D12_CX4	39	10	38834876	47903108	2	1	1	0
														RPE1_B2D12_CX4	40	10	47909298	48152953	2	1	2	0
														RPE1_B2D12_CX4	41	10	48154966	48181305	2	1	3	0
														RPE1_B2D12_CX4	42	10	48182406	133787009	2	1	1	0
														RPE1_B2D12_CX4	43	11	87268	135076424	2	1	2	1
														RPE1_B2D12_CX4	44	12	11065	133264676	2	1	2	1
														RPE1_B2D12_CX4	45	13	18445955	45415321	2	1	2	1
														RPE1_B2D12_CX4	46	13	45417850	45437780	2	1	1	0
														RPE1_B2D12_CX4	47	13	45438981	79365404	2	1	2	1
														RPE1_B2D12_CX4	48	13	79366676	79380040	2	1	1	0
														RPE1_B2D12_CX4	49	13	79382978	114343123	2	1	2	1
														RPE1_B2D12_CX4	50	14	18223583	106880670	2	1	2	1
														RPE1_B2D12_CX4	51	15	19795285	101980591	2	1	2	1
														RPE1_B2D12_CX4	52	16	10291	81019814	2	1	2	1
														RPE1_B2D12_CX4	53	16	81020890	81052415	2	1	1	0
														RPE1_B2D12_CX4	54	16	81053883	90226358	2	1	2	1
														RPE1_B2D12_CX4	55	17	151035	83237603	2	1	2	1
														RPE1_B2D12_CX4	56	18	16444	80259190	2	1	2	1
														RPE1_B2D12_CX4	57	19	157892	58607412	2	1	2	1
														RPE1_B2D12_CX4	58	20	80457	64331516	2	1	2	1
														RPE1_B2D12_CX4	59	21	7762688	35824604	2	1	2	1
														RPE1_B2D12_CX4	60	21	35825756	35871831	2	1	1	0
														RPE1_B2D12_CX4	61	21	35873410	46699722	2	1	2	1
														RPE1_B2D12_CX4	62	22	15284540	50802392	2	1	2	1
														RPE1_B2D12_CX4	63	X	2781514	155699751	2	1	2	1
														RPE1_B2D1_ETO1	1	1	13116	2617413	2	1	3	1
														RPE1_B2D1_ETO1	2	1	2619614	2825926	2	1	1	0
														RPE1_B2D1_ETO1	3	1	2828145	27879373	2	1	3	1
														RPE1_B2D1_ETO1	4	1	27880541	175410558	2	1	2	1
														RPE1_B2D1_ETO1	5	1	175411653	175632908	2	1	3	1
														RPE1_B2D1_ETO1	6	1	175634040	177298660	2	1	2	1
														RPE1_B2D1_ETO1	7	1	177300338	177438329	2	1	3	1
														RPE1_B2D1_ETO1	8	1	177439346	177511649	2	1	2	1
														RPE1_B2D1_ETO1	9	1	177512695	177574738	2	1	3	1
														RPE1_B2D1_ETO1	10	1	177576771	188794671	2	1	2	1
														RPE1_B2D1_ETO1	11	1	188795686	188918046	2	1	1	0
														RPE1_B2D1_ETO1	12	1	188919095	217586922	2	1	2	1
														RPE1_B2D1_ETO1	13	1	217588526	217667114	2	1	1	0
														RPE1_B2D1_ETO1	14	1	217668787	226083078	2	1	2	1
														RPE1_B2D1_ETO1	15	1	226084477	226158675	2	1	1	0
														RPE1_B2D1_ETO1	16	1	226159756	235151079	2	1	2	1
														RPE1_B2D1_ETO1	17	1	235152356	235229231	2	1	1	0
														RPE1_B2D1_ETO1	18	1	235230617	248945703	2	1	2	1
														RPE1_B2D1_ETO1	19	2	10587	31830099	2	1	2	1
														RPE1_B2D1_ETO1	20	2	31831174	32826744	2	1	1	0
														RPE1_B2D1_ETO1	21	2	32829215	42598730	2	1	2	1
														RPE1_B2D1_ETO1	22	2	42599779	42668347	2	1	1	0
														RPE1_B2D1_ETO1	23	2	42671775	55200654	2	1	2	1
														RPE1_B2D1_ETO1	24	2	55205200	55720795	2	1	1	0
														RPE1_B2D1_ETO1	25	2	55722081	89835229	2	1	2	1
														RPE1_B2D1_ETO1	26	2	89836393	89860908	2	1	3	1
														RPE1_B2D1_ETO1	27	2	89868616	89895346	2	1	2	0
														RPE1_B2D1_ETO1	28	2	89897441	119875139	2	1	2	1
														RPE1_B2D1_ETO1	29	2	119876938	119974444	2	1	1	0
														RPE1_B2D1_ETO1	30	2	119979306	131769887	2	1	2	1
														RPE1_B2D1_ETO1	31	2	131771470	131835946	2	1	1	0
														RPE1_B2D1_ETO1	32	2	131836996	169423301	2	1	2	1
														RPE1_B2D1_ETO1	33	2	169424438	170118172	2	1	1	0
														RPE1_B2D1_ETO1	34	2	170119363	202207970	2	1	2	1
														RPE1_B2D1_ETO1	35	2	202209237	203350303	2	1	1	0
														RPE1_B2D1_ETO1	36	2	203353737	242183243	2	1	2	1
														RPE1_B2D1_ETO1	37	3	18519	4983960	2	1	3	1
														RPE1_B2D1_ETO1	38	3	4985201	5033475	2	1	2	1
														RPE1_B2D1_ETO1	39	3	5034522	8563459	2	1	3	1
														RPE1_B2D1_ETO1	40	3	8564667	24680204	2	1	2	1
														RPE1_B2D1_ETO1	41	3	24681631	26992143	2	1	3	1
														RPE1_B2D1_ETO1	42	3	26993534	33944673	2	1	2	1
														RPE1_B2D1_ETO1	43	3	33946623	34605200	2	1	3	1
														RPE1_B2D1_ETO1	44	3	34606430	53849695	2	1	2	1
														RPE1_B2D1_ETO1	45	3	53850887	56294182	2	1	3	1
														RPE1_B2D1_ETO1	46	3	56295236	59357860	2	1	2	1
														RPE1_B2D1_ETO1	47	3	59359433	62282384	2	1	3	1
														RPE1_B2D1_ETO1	48	3	62284881	136162646	2	1	2	1
														RPE1_B2D1_ETO1	49	3	136166363	145791401	2	1	3	1
														RPE1_B2D1_ETO1	50	3	145792715	162093260	2	1	4	1
														RPE1_B2D1_ETO1	51	3	162094413	166658111	2	1	3	1
														RPE1_B2D1_ETO1	52	3	166659576	170045166	2	1	4	1
														RPE1_B2D1_ETO1	53	3	170046288	170451645	2	1	3	1
														RPE1_B2D1_ETO1	54	3	170453950	182633008	2	1	4	1
														RPE1_B2D1_ETO1	55	3	182634117	188524005	2	1	3	1
														RPE1_B2D1_ETO1	56	3	188525208	188786834	2	1	5	1
														RPE1_B2D1_ETO1	57	3	188789649	195203025	2	1	3	1
														RPE1_B2D1_ETO1	58	3	195204516	197106072	2	1	2	1
														RPE1_B2D1_ETO1	59	3	197107099	198181744	2	1	3	1
														RPE1_B2D1_ETO1	60	4	11961	8665160	2	1	2	1
														RPE1_B2D1_ETO1	61	4	8667153	8920042	2	1	1	0
														RPE1_B2D1_ETO1	62	4	8921273	38569087	2	1	2	1
														RPE1_B2D1_ETO1	63	4	38570645	40870980	2	1	1	0
														RPE1_B2D1_ETO1	64	4	40872499	49052663	2	1	2	1
														RPE1_B2D1_ETO1	65	4	49055407	49307481	2	1	3	1
														RPE1_B2D1_ETO1	66	4	49308784	51847884	2	1	4	2
														RPE1_B2D1_ETO1	67	4	51849040	77239043	2	1	2	1
														RPE1_B2D1_ETO1	68	4	77240067	77282245	2	1	3	1
														RPE1_B2D1_ETO1	69	4	77283363	77289046	2	1	3	0
														RPE1_B2D1_ETO1	70	4	77290194	77447714	2	1	3	1
														RPE1_B2D1_ETO1	71	4	77449096	117190138	2	1	2	1
														RPE1_B2D1_ETO1	72	4	117191997	117250331	2	1	1	0
														RPE1_B2D1_ETO1	73	4	117251679	130878257	2	1	2	1
														RPE1_B2D1_ETO1	74	4	130879378	132032878	2	1	1	0
														RPE1_B2D1_ETO1	75	4	132035613	139248938	2	1	2	1
														RPE1_B2D1_ETO1	76	4	139250420	139309919	2	1	1	0
														RPE1_B2D1_ETO1	77	4	139311246	150570796	2	1	2	1
														RPE1_B2D1_ETO1	78	4	150572449	151043462	2	1	1	0
														RPE1_B2D1_ETO1	79	4	151045815	160499398	2	1	2	1
														RPE1_B2D1_ETO1	80	4	160500600	162611902	2	1	1	0
														RPE1_B2D1_ETO1	81	4	162613131	164403788	2	1	2	1
														RPE1_B2D1_ETO1	82	4	164404979	164568883	2	1	3	1
														RPE1_B2D1_ETO1	83	4	164570687	190122722	2	1	2	1
														RPE1_B2D1_ETO1	84	5	11882	45900215	2	1	1	0
														RPE1_B2D1_ETO1	85	5	45901501	50172512	2	1	2	0
														RPE1_B2D1_ETO1	86	5	50173675	50251254	2	1	3	0
														RPE1_B2D1_ETO1	87	5	50253222	55091026	2	1	2	1
														RPE1_B2D1_ETO1	88	5	55093570	56076481	2	1	1	0
														RPE1_B2D1_ETO1	89	5	56078169	69015407	2	1	2	1
														RPE1_B2D1_ETO1	90	5	69016418	71953613	2	1	1	0
														RPE1_B2D1_ETO1	91	5	71955234	72072213	2	1	2	1
														RPE1_B2D1_ETO1	92	5	72073618	72086605	2	1	1	0
														RPE1_B2D1_ETO1	93	5	72088096	114651182	2	1	2	1
														RPE1_B2D1_ETO1	94	5	114652201	118818262	2	1	3	1
														RPE1_B2D1_ETO1	95	5	118820489	181363900	2	1	2	1
														RPE1_B2D1_ETO1	96	6	100116	6233142	2	1	2	1
														RPE1_B2D1_ETO1	97	6	6234175	6315510	2	1	3	1
														RPE1_B2D1_ETO1	98	6	6316569	56611225	2	1	2	1
														RPE1_B2D1_ETO1	99	6	56613302	56792077	2	1	1	0
														RPE1_B2D1_ETO1	100	6	56794361	58394237	2	1	2	1
														RPE1_B2D1_ETO1	101	6	58395585	58450959	2	1	8	4
														RPE1_B2D1_ETO1	102	6	58453506	61507604	2	1	2	1
														RPE1_B2D1_ETO1	103	6	61508658	61564386	2	1	3	1
														RPE1_B2D1_ETO1	104	6	61565557	67021509	2	1	2	1
														RPE1_B2D1_ETO1	105	6	67022702	67308141	2	1	1	0
														RPE1_B2D1_ETO1	106	6	67309389	73229403	2	1	2	1
														RPE1_B2D1_ETO1	107	6	73231743	73704629	2	1	1	0
														RPE1_B2D1_ETO1	108	6	73706020	100394455	2	1	2	1
														RPE1_B2D1_ETO1	109	6	100396219	103573562	2	1	1	0
														RPE1_B2D1_ETO1	110	6	103574605	142795889	2	1	2	1
														RPE1_B2D1_ETO1	111	6	142796966	142957602	2	1	1	0
														RPE1_B2D1_ETO1	112	6	142958777	149473007	2	1	2	1
														RPE1_B2D1_ETO1	113	6	149474018	149596021	2	1	1	0
														RPE1_B2D1_ETO1	114	6	149598007	170740469	2	1	2	1
														RPE1_B2D1_ETO1	115	7	20608	57870396	2	1	2	1
														RPE1_B2D1_ETO1	116	7	57871472	62370868	2	1	4	2
														RPE1_B2D1_ETO1	117	7	62372386	62573399	2	1	6	1
														RPE1_B2D1_ETO1	118	7	62574420	63006556	2	1	5	1
														RPE1_B2D1_ETO1	119	7	63007856	63740124	2	1	3	1
														RPE1_B2D1_ETO1	120	7	63741273	75075633	2	1	2	1
														RPE1_B2D1_ETO1	121	7	75077928	78002397	2	1	1	0
														RPE1_B2D1_ETO1	122	7	78004283	78900013	2	1	2	1
														RPE1_B2D1_ETO1	123	7	78901197	86304965	2	1	1	0
														RPE1_B2D1_ETO1	124	7	86306184	99390430	2	1	2	1
														RPE1_B2D1_ETO1	125	7	99392003	105278141	2	1	3	1
														RPE1_B2D1_ETO1	126	7	105280294	105597525	2	1	2	1
														RPE1_B2D1_ETO1	127	7	105600310	131665430	2	1	3	1
														RPE1_B2D1_ETO1	128	7	131667003	133504776	2	1	4	2
														RPE1_B2D1_ETO1	129	7	133505930	139082881	2	1	3	1
														RPE1_B2D1_ETO1	130	7	139084093	152385787	2	1	2	1
														RPE1_B2D1_ETO1	131	7	152387134	152929583	2	1	1	0
														RPE1_B2D1_ETO1	132	7	152930944	157082287	2	1	2	1
														RPE1_B2D1_ETO1	133	7	157083361	157141635	2	1	1	0
														RPE1_B2D1_ETO1	134	7	157142760	158721729	2	1	2	1
														RPE1_B2D1_ETO1	135	7	158722969	158833674	2	1	1	0
														RPE1_B2D1_ETO1	136	7	158834792	159334386	2	1	2	1
														RPE1_B2D1_ETO1	137	8	61774	43290636	2	1	2	1
														RPE1_B2D1_ETO1	138	8	43292166	43738304	2	1	3	1
														RPE1_B2D1_ETO1	139	8	43741092	43918553	2	1	4	2
														RPE1_B2D1_ETO1	140	8	43920243	43939345	2	1	6	3
														RPE1_B2D1_ETO1	141	8	43940679	43966135	2	1	5	0
														RPE1_B2D1_ETO1	142	8	43967245	43971216	2	1	6	0
														RPE1_B2D1_ETO1	143	8	43972484	45990990	2	1	5	2
														RPE1_B2D1_ETO1	144	8	45993157	46496243	2	1	3	0
														RPE1_B2D1_ETO1	145	8	46497387	46915837	2	1	3	1
														RPE1_B2D1_ETO1	146	8	46917036	117857447	2	1	2	1
														RPE1_B2D1_ETO1	147	8	117858791	118009186	2	1	1	0
														RPE1_B2D1_ETO1	148	8	118011580	137734146	2	1	2	1
														RPE1_B2D1_ETO1	149	8	137735578	139670856	2	1	3	1
														RPE1_B2D1_ETO1	150	8	139671967	145018746	2	1	2	1
														RPE1_B2D1_ETO1	151	8	145019986	145078402	2	1	4	2
														RPE1_B2D1_ETO1	152	9	10469	7221328	2	1	2	1
														RPE1_B2D1_ETO1	153	9	7222495	9326805	2	1	3	1
														RPE1_B2D1_ETO1	154	9	9328048	17497475	2	1	2	1
														RPE1_B2D1_ETO1	155	9	17498840	26788019	2	1	3	1
														RPE1_B2D1_ETO1	156	9	26789028	27142446	2	1	2	1
														RPE1_B2D1_ETO1	157	9	27144062	34113541	2	1	3	1
														RPE1_B2D1_ETO1	158	9	34115066	43070419	2	1	2	1
														RPE1_B2D1_ETO1	159	9	60839871	63609026	2	1	3	1
														RPE1_B2D1_ETO1	160	9	63610596	63835174	2	1	2	1
														RPE1_B2D1_ETO1	161	9	63836232	64487300	2	1	3	1
														RPE1_B2D1_ETO1	162	9	64488899	64770820	2	1	2	1
														RPE1_B2D1_ETO1	163	9	64772167	64772167	2	1	5	0
														RPE1_B2D1_ETO1	164	9	64773587	64887688	2	1	2	1
														RPE1_B2D1_ETO1	165	9	64889318	66026481	2	1	5	2
														RPE1_B2D1_ETO1	166	9	66049161	75229031	2	1	2	1
														RPE1_B2D1_ETO1	167	9	75230069	76170974	2	1	3	1
														RPE1_B2D1_ETO1	168	9	76172304	89502024	2	1	2	1
														RPE1_B2D1_ETO1	169	9	89504044	90745737	2	1	3	1
														RPE1_B2D1_ETO1	170	9	90747031	135101500	2	1	2	1
														RPE1_B2D1_ETO1	171	9	135102691	135148729	2	1	3	1
														RPE1_B2D1_ETO1	172	9	135149808	136612314	2	1	2	1
														RPE1_B2D1_ETO1	173	9	136613380	136703167	2	1	3	1
														RPE1_B2D1_ETO1	174	9	136704589	138256233	2	1	2	1
														RPE1_B2D1_ETO1	175	10	15029	7025751	2	1	2	0
														RPE1_B2D1_ETO1	176	10	7027101	7220887	2	1	3	0
														RPE1_B2D1_ETO1	177	10	7221994	7441373	2	1	2	0
														RPE1_B2D1_ETO1	178	10	7442801	7597068	2	1	3	1
														RPE1_B2D1_ETO1	179	10	7598701	8376127	2	1	2	0
														RPE1_B2D1_ETO1	180	10	8378055	11388025	2	1	4	1
														RPE1_B2D1_ETO1	181	10	11389098	20115805	2	1	3	1
														RPE1_B2D1_ETO1	182	10	20116852	20163696	2	1	1	0
														RPE1_B2D1_ETO1	183	10	20164989	20232727	2	1	4	1
														RPE1_B2D1_ETO1	184	10	20233966	20250725	2	1	3	1
														RPE1_B2D1_ETO1	185	10	20251960	20525149	2	1	2	0
														RPE1_B2D1_ETO1	186	10	20526161	26390242	2	1	3	1
														RPE1_B2D1_ETO1	187	10	26391376	33583283	2	1	2	1
														RPE1_B2D1_ETO1	188	10	33584433	38467323	2	1	3	1
														RPE1_B2D1_ETO1	189	10	38469231	41752169	2	1	5	1
														RPE1_B2D1_ETO1	190	10	41754660	42167038	2	1	3	1
														RPE1_B2D1_ETO1	191	10	42168293	67787442	2	1	2	1
														RPE1_B2D1_ETO1	192	10	67788537	69171443	2	1	1	0
														RPE1_B2D1_ETO1	193	10	69173222	133787009	2	1	2	1
														RPE1_B2D1_ETO1	194	11	87268	32512228	2	1	2	1
														RPE1_B2D1_ETO1	195	11	32513253	33405639	2	1	1	0
														RPE1_B2D1_ETO1	196	11	33406709	35923333	2	1	2	1
														RPE1_B2D1_ETO1	197	11	35925554	35987747	2	1	1	0
														RPE1_B2D1_ETO1	198	11	35989394	48530107	2	1	2	1
														RPE1_B2D1_ETO1	199	11	48531372	48714540	2	1	2	0
														RPE1_B2D1_ETO1	200	11	48715919	48773457	2	1	3	0
														RPE1_B2D1_ETO1	201	11	48774855	48841468	2	1	3	1
														RPE1_B2D1_ETO1	202	11	48843316	48848502	2	1	3	0
														RPE1_B2D1_ETO1	203	11	48853305	48927409	2	1	2	0
														RPE1_B2D1_ETO1	204	11	48928857	48943051	2	1	3	0
														RPE1_B2D1_ETO1	205	11	48944527	50319882	2	1	2	1
														RPE1_B2D1_ETO1	206	11	50320952	50759054	2	1	3	1
														RPE1_B2D1_ETO1	207	11	50760065	54562832	2	1	8	4
														RPE1_B2D1_ETO1	208	11	54563984	55361427	2	1	3	1
														RPE1_B2D1_ETO1	209	11	55363354	87137316	2	1	2	1
														RPE1_B2D1_ETO1	210	11	87138355	87243527	2	1	1	0
														RPE1_B2D1_ETO1	211	11	87244550	135076424	2	1	2	1
														RPE1_B2D1_ETO1	212	12	11065	34451861	2	1	2	1
														RPE1_B2D1_ETO1	213	12	34453211	34584806	2	1	3	1
														RPE1_B2D1_ETO1	214	12	34585907	37465631	2	1	4	2
														RPE1_B2D1_ETO1	215	12	37466711	38025633	2	1	3	1
														RPE1_B2D1_ETO1	216	12	38026753	64656374	2	1	2	1
														RPE1_B2D1_ETO1	217	12	64657475	65067677	2	1	3	1
														RPE1_B2D1_ETO1	218	12	65069173	96995112	2	1	2	1
														RPE1_B2D1_ETO1	219	12	96997684	98365173	2	1	3	1
														RPE1_B2D1_ETO1	220	12	98366253	114050863	2	1	2	1
														RPE1_B2D1_ETO1	221	12	114051992	114113511	2	1	3	1
														RPE1_B2D1_ETO1	222	12	114114717	115005086	2	1	2	1
														RPE1_B2D1_ETO1	223	12	115006106	115064913	2	1	3	1
														RPE1_B2D1_ETO1	224	12	115066266	133264676	2	1	2	1
														RPE1_B2D1_ETO1	225	13	18445955	114343123	2	1	2	1
														RPE1_B2D1_ETO1	226	14	18223583	18945830	2	1	5	2
														RPE1_B2D1_ETO1	227	14	18954171	23735829	2	1	2	1
														RPE1_B2D1_ETO1	228	14	23736887	25172512	2	1	3	1
														RPE1_B2D1_ETO1	229	14	25174543	105491109	2	1	1	0
														RPE1_B2D1_ETO1	230	14	105493054	105600961	2	1	2	1
														RPE1_B2D1_ETO1	231	14	105602276	106830381	2	1	1	0
														RPE1_B2D1_ETO1	232	14	106831408	106880670	2	1	2	0
														RPE1_B2D1_ETO1	233	15	19795285	34881995	2	1	3	1
														RPE1_B2D1_ETO1	234	15	34884082	37039422	2	1	2	1
														RPE1_B2D1_ETO1	235	15	37042083	37850945	2	1	3	1
														RPE1_B2D1_ETO1	236	15	37851976	45637226	2	1	2	1
														RPE1_B2D1_ETO1	237	15	45638524	48079931	2	1	3	1
														RPE1_B2D1_ETO1	238	15	48081195	56968111	2	1	2	1
														RPE1_B2D1_ETO1	239	15	56969488	57149117	2	1	1	0
														RPE1_B2D1_ETO1	240	15	57150561	85907928	2	1	2	1
														RPE1_B2D1_ETO1	241	15	85909949	89319110	2	1	3	1
														RPE1_B2D1_ETO1	242	15	89320697	101980591	2	1	2	1
														RPE1_B2D1_ETO1	243	16	10291	34945216	2	1	3	1
														RPE1_B2D1_ETO1	244	16	34946820	35157705	2	1	2	1
														RPE1_B2D1_ETO1	245	16	35159032	35198933	2	1	1	0
														RPE1_B2D1_ETO1	246	16	35203527	36045725	2	1	2	1
														RPE1_B2D1_ETO1	247	16	46380940	46438106	2	1	13	5
														RPE1_B2D1_ETO1	248	16	46439309	82543394	2	1	2	1
														RPE1_B2D1_ETO1	249	16	82544442	82613367	2	1	3	1
														RPE1_B2D1_ETO1	250	16	82614569	90226358	2	1	2	1
														RPE1_B2D1_ETO1	251	17	151035	22682683	2	1	2	1
														RPE1_B2D1_ETO1	252	17	22684073	26937095	2	1	5	0
														RPE1_B2D1_ETO1	253	17	26938472	26975029	2	1	3	1
														RPE1_B2D1_ETO1	254	17	26976198	32644743	2	1	1	0
														RPE1_B2D1_ETO1	255	17	32645856	83237603	2	1	2	1
														RPE1_B2D1_ETO1	256	18	16444	3745177	2	1	2	1
														RPE1_B2D1_ETO1	257	18	3746382	6983455	2	1	3	1
														RPE1_B2D1_ETO1	258	18	6984506	80259190	2	1	2	1
														RPE1_B2D1_ETO1	259	19	157892	930237	2	1	2	1
														RPE1_B2D1_ETO1	260	19	931407	1481482	2	1	3	1
														RPE1_B2D1_ETO1	261	19	1485480	24094893	2	1	2	1
														RPE1_B2D1_ETO1	262	19	24097407	24200378	2	1	3	1
														RPE1_B2D1_ETO1	263	19	24201637	24403733	2	1	4	2
														RPE1_B2D1_ETO1	264	19	24404920	27307887	2	1	10	5
														RPE1_B2D1_ETO1	265	19	27309575	27755327	2	1	4	2
														RPE1_B2D1_ETO1	266	19	27756432	28436949	2	1	3	1
														RPE1_B2D1_ETO1	267	19	28438606	58607412	2	1	2	1
														RPE1_B2D1_ETO1	268	20	80457	132236	2	1	4	2
														RPE1_B2D1_ETO1	269	20	136146	26220508	2	1	2	1
														RPE1_B2D1_ETO1	270	20	26222462	31357274	2	1	3	1
														RPE1_B2D1_ETO1	271	20	31358513	64331516	2	1	2	1
														RPE1_B2D1_ETO1	272	21	7762688	7762688	2	1	2	0
														RPE1_B2D1_ETO1	273	21	8522577	9018126	2	1	4	2
														RPE1_B2D1_ETO1	274	21	9019576	10739014	2	1	3	1
														RPE1_B2D1_ETO1	275	21	10740272	13003080	2	1	10	5
														RPE1_B2D1_ETO1	276	21	13007458	13209549	2	1	3	1
														RPE1_B2D1_ETO1	277	21	13211577	13227353	2	1	2	0
														RPE1_B2D1_ETO1	278	21	13229094	43028985	2	1	2	1
														RPE1_B2D1_ETO1	279	21	43030292	43065240	2	1	1	0
														RPE1_B2D1_ETO1	280	21	43066593	43080476	2	1	2	0
														RPE1_B2D1_ETO1	281	21	43081482	43087130	2	1	1	0
														RPE1_B2D1_ETO1	282	21	43088229	43123964	2	1	0	0
														RPE1_B2D1_ETO1	283	21	43125852	43136190	2	1	11	0
														RPE1_B2D1_ETO1	284	21	43137900	43141385	2	1	2	0
														RPE1_B2D1_ETO1	285	21	43142754	43147137	2	1	1	0
														RPE1_B2D1_ETO1	286	21	43148609	43149743	2	1	5	0
														RPE1_B2D1_ETO1	287	21	43151129	43158706	2	1	3	0
														RPE1_B2D1_ETO1	288	21	43159738	43162741	2	1	1	0
														RPE1_B2D1_ETO1	289	21	43164728	43168005	2	1	2	0
														RPE1_B2D1_ETO1	290	21	43169459	43187163	2	1	4	0
														RPE1_B2D1_ETO1	291	21	43188325	43326087	2	1	1	0
														RPE1_B2D1_ETO1	292	21	43327306	46699722	2	1	2	1
														RPE1_B2D1_ETO1	293	22	15284540	32618463	2	1	2	1
														RPE1_B2D1_ETO1	294	22	32619579	35300084	2	1	3	1
														RPE1_B2D1_ETO1	295	22	35301399	50802392	2	1	2	1
														RPE1_B2D1_ETO1	296	X	2781514	5468818	2	1	2	1
														RPE1_B2D1_ETO1	297	X	5470554	40873760	2	1	3	1
														RPE1_B2D1_ETO1	298	X	40876955	54113015	2	1	2	1
														RPE1_B2D1_ETO1	299	X	54118699	58397985	2	1	3	1
														RPE1_B2D1_ETO1	300	X	58400548	58527497	2	1	4	2
														RPE1_B2D1_ETO1	301	X	58529272	62514206	2	1	7	3
														RPE1_B2D1_ETO1	302	X	62516111	62536576	2	1	6	3
														RPE1_B2D1_ETO1	303	X	62538619	62809541	2	1	4	2
														RPE1_B2D1_ETO1	304	X	62810759	62810759	2	1	3	0
														RPE1_B2D1_ETO1	305	X	62817201	70991874	2	1	3	1
														RPE1_B2D1_ETO1	306	X	70992984	71219843	2	1	2	1
														RPE1_B2D1_ETO1	307	X	71220890	123841065	2	1	3	1
														RPE1_B2D1_ETO1	308	X	123842065	124058874	2	1	2	1
														RPE1_B2D1_ETO1	309	X	124059999	155699751	2	1	3	1
														RPE1_B2D1_ETO2	1	1	13116	27876844	2	1	3	1
														RPE1_B2D1_ETO2	2	1	27878337	121742438	2	1	2	1
														RPE1_B2D1_ETO2	3	1	143417573	163377067	2	1	1	0
														RPE1_B2D1_ETO2	4	1	163378148	165285991	2	1	2	1
														RPE1_B2D1_ETO2	5	1	165287059	208535295	2	1	1	0
														RPE1_B2D1_ETO2	6	1	208536535	208641589	2	1	2	1
														RPE1_B2D1_ETO2	7	1	208644861	248945703	2	1	1	0
														RPE1_B2D1_ETO2	8	2	10587	60680195	2	1	2	1
														RPE1_B2D1_ETO2	9	2	60681770	61700664	2	1	1	0
														RPE1_B2D1_ETO2	10	2	61701985	242183243	2	1	2	1
														RPE1_B2D1_ETO2	11	3	18519	4983960	2	1	3	1
														RPE1_B2D1_ETO2	12	3	4985201	5033475	2	1	2	1
														RPE1_B2D1_ETO2	13	3	5034522	8477643	2	1	3	1
														RPE1_B2D1_ETO2	14	3	8479919	24677704	2	1	2	1
														RPE1_B2D1_ETO2	15	3	24680204	32372866	2	1	3	1
														RPE1_B2D1_ETO2	16	3	32374063	33944673	2	1	2	1
														RPE1_B2D1_ETO2	17	3	33946623	34691071	2	1	3	1
														RPE1_B2D1_ETO2	18	3	34693503	53454321	2	1	2	1
														RPE1_B2D1_ETO2	19	3	53458929	56556766	2	1	3	1
														RPE1_B2D1_ETO2	20	3	56557876	58678628	2	1	2	1
														RPE1_B2D1_ETO2	21	3	58680646	78530079	2	1	3	1
														RPE1_B2D1_ETO2	22	3	78531273	136157707	2	1	2	1
														RPE1_B2D1_ETO2	23	3	136159792	175762145	2	1	3	1
														RPE1_B2D1_ETO2	24	3	175763881	182664825	2	1	4	1
														RPE1_B2D1_ETO2	25	3	182666539	188524005	2	1	3	1
														RPE1_B2D1_ETO2	26	3	188525208	188790690	2	1	4	1
														RPE1_B2D1_ETO2	27	3	188791705	188791705	2	1	3	0
														RPE1_B2D1_ETO2	28	3	188793325	198181744	2	1	3	1
														RPE1_B2D1_ETO2	29	4	11961	8788312	2	1	2	1
														RPE1_B2D1_ETO2	30	4	8789406	8848852	2	1	1	0
														RPE1_B2D1_ETO2	31	4	8849862	8877070	2	1	2	0
														RPE1_B2D1_ETO2	32	4	8878400	49092187	2	1	2	1
														RPE1_B2D1_ETO2	33	4	49093476	51827167	2	1	3	1
														RPE1_B2D1_ETO2	34	4	51828535	77282245	2	1	2	1
														RPE1_B2D1_ETO2	35	4	77283363	77289046	2	1	2	0
														RPE1_B2D1_ETO2	36	4	77290194	87600277	2	1	2	1
														RPE1_B2D1_ETO2	37	4	87601326	90078419	2	1	3	1
														RPE1_B2D1_ETO2	38	4	90079892	93238311	2	1	2	1
														RPE1_B2D1_ETO2	39	4	93239406	95267352	2	1	1	0
														RPE1_B2D1_ETO2	40	4	95268510	124368866	2	1	2	1
														RPE1_B2D1_ETO2	41	4	124370157	133273141	2	1	1	0
														RPE1_B2D1_ETO2	42	4	133276241	145034247	2	1	2	1
														RPE1_B2D1_ETO2	43	4	145036096	164402703	2	1	1	0
														RPE1_B2D1_ETO2	44	4	164403788	164562624	2	1	3	1
														RPE1_B2D1_ETO2	45	4	164563782	190122722	2	1	1	0
														RPE1_B2D1_ETO2	46	5	11882	45902506	2	1	2	1
														RPE1_B2D1_ETO2	47	5	45903618	46036863	2	1	3	1
														RPE1_B2D1_ETO2	48	5	46038004	46065420	2	1	3	0
														RPE1_B2D1_ETO2	49	5	46066531	46113163	2	1	3	1
														RPE1_B2D1_ETO2	50	5	46114509	46114509	2	1	3	0
														RPE1_B2D1_ETO2	51	5	46115625	46281139	2	1	3	1
														RPE1_B2D1_ETO2	52	5	46282274	46300736	2	1	3	0
														RPE1_B2D1_ETO2	53	5	46302340	50324093	2	1	3	1
														RPE1_B2D1_ETO2	54	5	50325339	84408423	2	1	2	1
														RPE1_B2D1_ETO2	55	5	84409876	135222338	2	1	3	1
														RPE1_B2D1_ETO2	56	5	135223917	181363900	2	1	2	1
														RPE1_B2D1_ETO2	57	6	100116	56611225	2	1	2	1
														RPE1_B2D1_ETO2	58	6	56613302	56706326	2	1	1	0
														RPE1_B2D1_ETO2	59	6	56707679	56792077	2	1	0	0
														RPE1_B2D1_ETO2	60	6	56794361	60343626	2	1	2	1
														RPE1_B2D1_ETO2	61	6	60344706	61507604	2	1	1	0
														RPE1_B2D1_ETO2	62	6	61508658	61564386	2	1	2	1
														RPE1_B2D1_ETO2	63	6	61565557	104481736	2	1	1	0
														RPE1_B2D1_ETO2	64	6	104482750	132171150	2	1	2	1
														RPE1_B2D1_ETO2	65	6	132172178	170740469	2	1	1	0
														RPE1_B2D1_ETO2	66	7	20608	2929237	2	1	2	1
														RPE1_B2D1_ETO2	67	7	2930349	57870396	2	1	3	1
														RPE1_B2D1_ETO2	68	7	57871472	62374761	2	1	4	2
														RPE1_B2D1_ETO2	69	7	62375939	63006556	2	1	6	2
														RPE1_B2D1_ETO2	70	7	63007856	72435589	2	1	3	1
														RPE1_B2D1_ETO2	71	7	72436746	112445829	2	1	2	1
														RPE1_B2D1_ETO2	72	7	112446838	152417026	2	1	3	1
														RPE1_B2D1_ETO2	73	7	152418276	152941480	2	1	2	1
														RPE1_B2D1_ETO2	74	7	152942738	158715015	2	1	3	1
														RPE1_B2D1_ETO2	75	7	158716289	158833674	2	1	2	1
														RPE1_B2D1_ETO2	76	7	158834792	159334386	2	1	3	1
														RPE1_B2D1_ETO2	77	8	61774	43476463	2	1	2	1
														RPE1_B2D1_ETO2	78	8	43478383	43918553	2	1	3	1
														RPE1_B2D1_ETO2	79	8	43920243	43939345	2	1	4	2
														RPE1_B2D1_ETO2	80	8	43940679	43970212	2	1	4	0
														RPE1_B2D1_ETO2	81	8	43971216	43971216	2	1	3	0
														RPE1_B2D1_ETO2	82	8	43972484	45983614	2	1	4	2
														RPE1_B2D1_ETO2	83	8	45985092	46080465	2	1	3	1
														RPE1_B2D1_ETO2	84	8	46081958	46173130	2	1	3	0
														RPE1_B2D1_ETO2	85	8	46175505	46496243	2	1	4	0
														RPE1_B2D1_ETO2	86	8	46497387	46915837	2	1	3	1
														RPE1_B2D1_ETO2	87	8	46917036	95290027	2	1	2	1
														RPE1_B2D1_ETO2	88	8	95292023	97564584	2	1	3	1
														RPE1_B2D1_ETO2	89	8	97566216	117857447	2	1	2	1
														RPE1_B2D1_ETO2	90	8	117858791	118011580	2	1	1	0
														RPE1_B2D1_ETO2	91	8	118013363	125674564	2	1	2	1
														RPE1_B2D1_ETO2	92	8	125675971	139726861	2	1	3	1
														RPE1_B2D1_ETO2	93	8	139729308	145078402	2	1	2	1
														RPE1_B2D1_ETO2	94	9	10469	7221328	2	1	2	1
														RPE1_B2D1_ETO2	95	9	7222495	9325754	2	1	3	1
														RPE1_B2D1_ETO2	96	9	9326805	17543192	2	1	2	1
														RPE1_B2D1_ETO2	97	9	17544271	34102723	2	1	3	1
														RPE1_B2D1_ETO2	98	9	34104445	63880615	2	1	2	1
														RPE1_B2D1_ETO2	99	9	63882082	64342491	2	1	5	2
														RPE1_B2D1_ETO2	100	9	64348545	75133011	2	1	2	1
														RPE1_B2D1_ETO2	101	9	75134052	76294358	2	1	3	1
														RPE1_B2D1_ETO2	102	9	76295471	100581119	2	1	2	1
														RPE1_B2D1_ETO2	103	9	100582338	102554097	2	1	3	1
														RPE1_B2D1_ETO2	104	9	102555176	105829931	2	1	2	1
														RPE1_B2D1_ETO2	105	9	105830958	109997722	2	1	3	1
														RPE1_B2D1_ETO2	106	9	109998879	114760300	2	1	2	1
														RPE1_B2D1_ETO2	107	9	114762081	120311681	2	1	3	1
														RPE1_B2D1_ETO2	108	9	120312857	138256233	2	1	2	1
														RPE1_B2D1_ETO2	109	10	15029	6952610	2	1	2	0
														RPE1_B2D1_ETO2	110	10	6954452	7137934	2	1	3	0
														RPE1_B2D1_ETO2	111	10	7139209	7449284	2	1	2	0
														RPE1_B2D1_ETO2	112	10	7450779	7520364	2	1	4	1
														RPE1_B2D1_ETO2	113	10	7521478	7575099	2	1	2	0
														RPE1_B2D1_ETO2	114	10	7576130	7597068	2	1	3	1
														RPE1_B2D1_ETO2	115	10	7598701	8384343	2	1	2	0
														RPE1_B2D1_ETO2	116	10	8385370	20115805	2	1	3	1
														RPE1_B2D1_ETO2	117	10	20116852	20528523	2	1	2	0
														RPE1_B2D1_ETO2	118	10	20529598	26308486	2	1	3	1
														RPE1_B2D1_ETO2	119	10	26309824	33583283	2	1	2	1
														RPE1_B2D1_ETO2	120	10	33584433	38467323	2	1	3	1
														RPE1_B2D1_ETO2	121	10	38469231	41752169	2	1	4	1
														RPE1_B2D1_ETO2	122	10	41754660	133787009	2	1	2	1
														RPE1_B2D1_ETO2	123	11	87268	48530107	2	1	2	1
														RPE1_B2D1_ETO2	124	11	48531372	48581953	2	1	2	0
														RPE1_B2D1_ETO2	125	11	48583068	48773457	2	1	3	0
														RPE1_B2D1_ETO2	126	11	48774855	48841468	2	1	3	1
														RPE1_B2D1_ETO2	127	11	48843316	48859383	2	1	3	0
														RPE1_B2D1_ETO2	128	11	48861433	48927409	2	1	2	0
														RPE1_B2D1_ETO2	129	11	48928857	48937954	2	1	3	0
														RPE1_B2D1_ETO2	130	11	48940347	50318845	2	1	2	1
														RPE1_B2D1_ETO2	131	11	50319882	55267971	2	1	3	1
														RPE1_B2D1_ETO2	132	11	55269698	135076424	2	1	2	1
														RPE1_B2D1_ETO2	133	12	11065	34434019	2	1	2	1
														RPE1_B2D1_ETO2	134	12	34435735	37523614	2	1	3	1
														RPE1_B2D1_ETO2	135	12	37524720	37640704	2	1	2	1
														RPE1_B2D1_ETO2	136	12	37642072	37826991	2	1	3	1
														RPE1_B2D1_ETO2	137	12	37828847	38074027	2	1	3	0
														RPE1_B2D1_ETO2	138	12	38075027	64656374	2	1	2	1
														RPE1_B2D1_ETO2	139	12	64657475	65059263	2	1	3	1
														RPE1_B2D1_ETO2	140	12	65060271	97002448	2	1	2	1
														RPE1_B2D1_ETO2	141	12	97004316	98401147	2	1	3	1
														RPE1_B2D1_ETO2	142	12	98402659	98720860	2	1	2	1
														RPE1_B2D1_ETO2	143	12	98721883	103748639	2	1	3	1
														RPE1_B2D1_ETO2	144	12	103749697	105451215	2	1	2	1
														RPE1_B2D1_ETO2	145	12	105452478	108635557	2	1	3	1
														RPE1_B2D1_ETO2	146	12	108636953	113985163	2	1	2	1
														RPE1_B2D1_ETO2	147	12	113986340	115064913	2	1	3	1
														RPE1_B2D1_ETO2	148	12	115066266	125150077	2	1	2	1
														RPE1_B2D1_ETO2	149	12	125151539	133264676	2	1	3	1
														RPE1_B2D1_ETO2	150	13	18445955	45159407	2	1	2	1
														RPE1_B2D1_ETO2	151	13	45160523	45534891	2	1	1	0
														RPE1_B2D1_ETO2	152	13	45536733	113646232	2	1	2	1
														RPE1_B2D1_ETO2	153	13	113647649	113875665	2	1	1	0
														RPE1_B2D1_ETO2	154	13	113876712	114343123	2	1	2	1
														RPE1_B2D1_ETO2	155	14	18223583	18945830	2	1	3	1
														RPE1_B2D1_ETO2	156	14	18954171	23770527	2	1	2	1
														RPE1_B2D1_ETO2	157	14	23772159	25172512	2	1	3	1
														RPE1_B2D1_ETO2	158	14	25174543	106880670	2	1	1	0
														RPE1_B2D1_ETO2	159	15	19795285	39703076	2	1	3	1
														RPE1_B2D1_ETO2	160	15	39704338	45735231	2	1	2	1
														RPE1_B2D1_ETO2	161	15	45736425	48082271	2	1	3	1
														RPE1_B2D1_ETO2	162	15	48084112	52817111	2	1	2	1
														RPE1_B2D1_ETO2	163	15	52819050	55201850	2	1	3	1
														RPE1_B2D1_ETO2	164	15	55202915	56968111	2	1	2	1
														RPE1_B2D1_ETO2	165	15	56969488	57147552	2	1	1	0
														RPE1_B2D1_ETO2	166	15	57149117	61191228	2	1	2	1
														RPE1_B2D1_ETO2	167	15	61192412	61626827	2	1	3	1
														RPE1_B2D1_ETO2	168	15	61629257	101980591	2	1	2	1
														RPE1_B2D1_ETO2	169	16	10291	513922	2	1	3	1
														RPE1_B2D1_ETO2	170	16	515371	1201562	2	1	4	2
														RPE1_B2D1_ETO2	171	16	1202599	5110442	2	1	3	1
														RPE1_B2D1_ETO2	172	16	5111498	8914180	2	1	4	2
														RPE1_B2D1_ETO2	173	16	8916234	25602335	2	1	3	1
														RPE1_B2D1_ETO2	174	16	25603451	26761106	2	1	4	2
														RPE1_B2D1_ETO2	175	16	26762700	34945216	2	1	3	1
														RPE1_B2D1_ETO2	176	16	34946820	36045725	2	1	2	1
														RPE1_B2D1_ETO2	177	16	46380940	46438106	2	1	6	3
														RPE1_B2D1_ETO2	178	16	46439309	90226358	2	1	2	1
														RPE1_B2D1_ETO2	179	17	151035	22653638	2	1	2	1
														RPE1_B2D1_ETO2	180	17	22654773	26944209	2	1	3	1
														RPE1_B2D1_ETO2	181	17	26945549	83237603	2	1	2	1
														RPE1_B2D1_ETO2	182	18	16444	48862073	2	1	2	1
														RPE1_B2D1_ETO2	183	18	48863676	48937853	2	1	1	0
														RPE1_B2D1_ETO2	184	18	48938978	80259190	2	1	2	1
														RPE1_B2D1_ETO2	185	19	157892	24080201	2	1	2	1
														RPE1_B2D1_ETO2	186	19	24081849	24204043	2	1	3	1
														RPE1_B2D1_ETO2	187	19	24205670	27709166	2	1	4	2
														RPE1_B2D1_ETO2	188	19	27710247	29399028	2	1	3	1
														RPE1_B2D1_ETO2	189	19	29400286	58607412	2	1	2	1
														RPE1_B2D1_ETO2	190	20	80457	6131940	2	1	2	1
														RPE1_B2D1_ETO2	191	20	6132992	17436167	2	1	3	1
														RPE1_B2D1_ETO2	192	20	17437282	18747543	2	1	2	1
														RPE1_B2D1_ETO2	193	20	18748627	31468287	2	1	3	1
														RPE1_B2D1_ETO2	194	20	31469501	39116793	2	1	2	1
														RPE1_B2D1_ETO2	195	20	39117811	43493174	2	1	3	1
														RPE1_B2D1_ETO2	196	20	43494333	52292767	2	1	2	1
														RPE1_B2D1_ETO2	197	20	52295371	53479425	2	1	3	1
														RPE1_B2D1_ETO2	198	20	53480582	64331516	2	1	2	1
														RPE1_B2D1_ETO2	199	21	7762688	7762688	2	1	2	0
														RPE1_B2D1_ETO2	200	21	8522577	10764984	2	1	3	1
														RPE1_B2D1_ETO2	201	21	10769865	12982086	2	1	6	3
														RPE1_B2D1_ETO2	202	21	12985019	39591480	2	1	2	1
														RPE1_B2D1_ETO2	203	21	39592626	41110887	2	1	3	1
														RPE1_B2D1_ETO2	204	21	41111969	46699722	2	1	2	1
														RPE1_B2D1_ETO2	205	22	15284540	32642294	2	1	2	1
														RPE1_B2D1_ETO2	206	22	32643303	35114058	2	1	3	1
														RPE1_B2D1_ETO2	207	22	35116640	50802392	2	1	2	1
														RPE1_B2D1_ETO2	208	X	2781514	58397985	2	1	3	1
														RPE1_B2D1_ETO2	209	X	58400548	58527497	2	1	4	2
														RPE1_B2D1_ETO2	210	X	58529272	62514206	2	1	6	3
														RPE1_B2D1_ETO2	211	X	62516111	62845281	2	1	4	2
														RPE1_B2D1_ETO2	212	X	62848949	155699751	2	1	3	1
														RPE1_B2D1_ETO3	1	1	13116	7827188	2	1	3	1
														RPE1_B2D1_ETO3	2	1	7828378	12701339	2	1	2	1
														RPE1_B2D1_ETO3	3	1	12702560	18695272	2	1	3	1
														RPE1_B2D1_ETO3	4	1	18696346	248945703	2	1	2	1
														RPE1_B2D1_ETO3	5	2	10587	1520234	2	1	2	1
														RPE1_B2D1_ETO3	6	2	1521306	1600190	2	1	1	0
														RPE1_B2D1_ETO3	7	2	1601202	31925274	2	1	2	1
														RPE1_B2D1_ETO3	8	2	31926466	32728953	2	1	1	0
														RPE1_B2D1_ETO3	9	2	32730562	53721799	2	1	2	1
														RPE1_B2D1_ETO3	10	2	53722808	55709476	2	1	1	0
														RPE1_B2D1_ETO3	11	2	55710593	159198937	2	1	2	1
														RPE1_B2D1_ETO3	12	2	159200630	160000971	2	1	1	0
														RPE1_B2D1_ETO3	13	2	160002724	169458640	2	1	2	1
														RPE1_B2D1_ETO3	14	2	169460031	170185258	2	1	1	0
														RPE1_B2D1_ETO3	15	2	170186333	242183243	2	1	2	1
														RPE1_B2D1_ETO3	16	3	18519	4405153	2	1	3	1
														RPE1_B2D1_ETO3	17	3	4406345	5113061	2	1	2	1
														RPE1_B2D1_ETO3	18	3	5114207	8116250	2	1	3	1
														RPE1_B2D1_ETO3	19	3	8117660	33946623	2	1	2	1
														RPE1_B2D1_ETO3	20	3	33947754	34642374	2	1	3	1
														RPE1_B2D1_ETO3	21	3	34643439	54100996	2	1	2	1
														RPE1_B2D1_ETO3	22	3	54102117	56210135	2	1	3	1
														RPE1_B2D1_ETO3	23	3	56211386	59598224	2	1	2	1
														RPE1_B2D1_ETO3	24	3	59599244	65440384	2	1	3	1
														RPE1_B2D1_ETO3	25	3	65443332	136162646	2	1	2	1
														RPE1_B2D1_ETO3	26	3	136166363	145793718	2	1	3	1
														RPE1_B2D1_ETO3	27	3	145795008	159915019	2	1	4	1
														RPE1_B2D1_ETO3	28	3	159916685	165319423	2	1	3	1
														RPE1_B2D1_ETO3	29	3	165320431	182629231	2	1	4	1
														RPE1_B2D1_ETO3	30	3	182630919	185492846	2	1	3	1
														RPE1_B2D1_ETO3	31	3	185494805	185985513	2	1	2	1
														RPE1_B2D1_ETO3	32	3	185986556	188524005	2	1	3	1
														RPE1_B2D1_ETO3	33	3	188525208	188830175	2	1	4	1
														RPE1_B2D1_ETO3	34	3	188831867	198181744	2	1	3	1
														RPE1_B2D1_ETO3	35	4	11961	49487364	2	1	2	1
														RPE1_B2D1_ETO3	36	4	49488736	51825932	2	1	3	1
														RPE1_B2D1_ETO3	37	4	51827167	58856218	2	1	2	1
														RPE1_B2D1_ETO3	38	4	58857597	58952756	2	1	3	1
														RPE1_B2D1_ETO3	39	4	58953804	77239043	2	1	2	1
														RPE1_B2D1_ETO3	40	4	77240067	77282245	2	1	3	1
														RPE1_B2D1_ETO3	41	4	77283363	77289046	2	1	2	0
														RPE1_B2D1_ETO3	42	4	77290194	77447714	2	1	3	1
														RPE1_B2D1_ETO3	43	4	77449096	164403788	2	1	2	1
														RPE1_B2D1_ETO3	44	4	164404979	164562624	2	1	3	1
														RPE1_B2D1_ETO3	45	4	164563782	190122722	2	1	2	1
														RPE1_B2D1_ETO3	46	5	11882	34114015	2	1	2	1
														RPE1_B2D1_ETO3	47	5	34115423	34266472	2	1	1	0
														RPE1_B2D1_ETO3	48	5	34267479	36869149	2	1	2	1
														RPE1_B2D1_ETO3	49	5	36870318	37512823	2	1	1	0
														RPE1_B2D1_ETO3	50	5	37513880	46065420	2	1	2	1
														RPE1_B2D1_ETO3	51	5	46066531	46113163	2	1	3	1
														RPE1_B2D1_ETO3	52	5	46114509	46114509	2	1	3	0
														RPE1_B2D1_ETO3	53	5	46115625	46281139	2	1	3	1
														RPE1_B2D1_ETO3	54	5	46282274	46300736	2	1	2	0
														RPE1_B2D1_ETO3	55	5	46302340	50182778	2	1	3	1
														RPE1_B2D1_ETO3	56	5	50183825	62247844	2	1	2	1
														RPE1_B2D1_ETO3	57	5	62249020	62611651	2	1	1	0
														RPE1_B2D1_ETO3	58	5	62614059	69057997	2	1	2	1
														RPE1_B2D1_ETO3	59	5	69059009	72132082	2	1	1	0
														RPE1_B2D1_ETO3	60	5	72135068	135755137	2	1	2	1
														RPE1_B2D1_ETO3	61	5	135756180	135806204	2	1	1	0
														RPE1_B2D1_ETO3	62	5	135807417	181363900	2	1	2	1
														RPE1_B2D1_ETO3	63	6	100116	56611225	2	1	2	1
														RPE1_B2D1_ETO3	64	6	56613302	56792077	2	1	1	0
														RPE1_B2D1_ETO3	65	6	56794361	75533124	2	1	2	1
														RPE1_B2D1_ETO3	66	6	75535012	75924508	2	1	1	0
														RPE1_B2D1_ETO3	67	6	75925805	91934880	2	1	2	1
														RPE1_B2D1_ETO3	68	6	91936604	105081799	2	1	1	0
														RPE1_B2D1_ETO3	69	6	105084061	106652521	2	1	2	1
														RPE1_B2D1_ETO3	70	6	106653765	107794614	2	1	1	0
														RPE1_B2D1_ETO3	71	6	107797349	109314783	2	1	2	1
														RPE1_B2D1_ETO3	72	6	109315951	110422059	2	1	1	0
														RPE1_B2D1_ETO3	73	6	110423218	114060852	2	1	2	1
														RPE1_B2D1_ETO3	74	6	114062442	117979157	2	1	1	0
														RPE1_B2D1_ETO3	75	6	117980470	119823702	2	1	3	1
														RPE1_B2D1_ETO3	76	6	119825129	123310672	2	1	1	0
														RPE1_B2D1_ETO3	77	6	123311779	123361483	2	1	2	0
														RPE1_B2D1_ETO3	78	6	123362764	134269029	2	1	1	0
														RPE1_B2D1_ETO3	79	6	134270681	134407056	2	1	2	1
														RPE1_B2D1_ETO3	80	6	134408264	139164536	2	1	1	0
														RPE1_B2D1_ETO3	81	6	139166257	139276378	2	1	2	1
														RPE1_B2D1_ETO3	82	6	139277412	141708774	2	1	1	0
														RPE1_B2D1_ETO3	83	6	141709867	141865850	2	1	2	1
														RPE1_B2D1_ETO3	84	6	141866963	170740469	2	1	1	0
														RPE1_B2D1_ETO3	85	7	20608	20922092	2	1	2	1
														RPE1_B2D1_ETO3	86	7	20923113	21265942	2	1	3	1
														RPE1_B2D1_ETO3	87	7	21266974	36794380	2	1	2	1
														RPE1_B2D1_ETO3	88	7	36795776	38758768	2	1	3	1
														RPE1_B2D1_ETO3	89	7	38760122	56130610	2	1	2	1
														RPE1_B2D1_ETO3	90	7	56131889	62428440	2	1	3	1
														RPE1_B2D1_ETO3	91	7	62429920	62528372	2	1	7	2
														RPE1_B2D1_ETO3	92	7	62529594	63005061	2	1	4	1
														RPE1_B2D1_ETO3	93	7	63006556	72400732	2	1	3	1
														RPE1_B2D1_ETO3	94	7	72402269	77814598	2	1	2	1
														RPE1_B2D1_ETO3	95	7	77817876	126345411	2	1	3	1
														RPE1_B2D1_ETO3	96	7	126346531	128099614	2	1	4	2
														RPE1_B2D1_ETO3	97	7	128100939	131687162	2	1	3	1
														RPE1_B2D1_ETO3	98	7	131688215	132915226	2	1	4	2
														RPE1_B2D1_ETO3	99	7	132916527	147187334	2	1	3	1
														RPE1_B2D1_ETO3	100	7	147188786	149052075	2	1	4	2
														RPE1_B2D1_ETO3	101	7	149053276	159334386	2	1	3	1
														RPE1_B2D1_ETO3	102	8	61774	33756133	2	1	2	1
														RPE1_B2D1_ETO3	103	8	33758099	37023052	2	1	3	1
														RPE1_B2D1_ETO3	104	8	37024106	74021017	2	1	2	1
														RPE1_B2D1_ETO3	105	8	74022102	74839437	2	1	3	1
														RPE1_B2D1_ETO3	106	8	74841098	117833339	2	1	2	1
														RPE1_B2D1_ETO3	107	8	117834379	118009186	2	1	1	0
														RPE1_B2D1_ETO3	108	8	118011580	137756369	2	1	2	1
														RPE1_B2D1_ETO3	109	8	137757426	139899971	2	1	3	1
														RPE1_B2D1_ETO3	110	8	139901325	141540883	2	1	2	1
														RPE1_B2D1_ETO3	111	8	141543285	142267558	2	1	3	1
														RPE1_B2D1_ETO3	112	8	142268836	145078402	2	1	2	1
														RPE1_B2D1_ETO3	113	9	10469	1135087	2	1	2	1
														RPE1_B2D1_ETO3	114	9	1136486	1919539	2	1	3	1
														RPE1_B2D1_ETO3	115	9	1920573	7221328	2	1	2	1
														RPE1_B2D1_ETO3	116	9	7222495	9326805	2	1	3	1
														RPE1_B2D1_ETO3	117	9	9328048	17531752	2	1	2	1
														RPE1_B2D1_ETO3	118	9	17532842	34113541	2	1	3	1
														RPE1_B2D1_ETO3	119	9	34115066	63380435	2	1	2	1
														RPE1_B2D1_ETO3	120	9	63386028	63581450	2	1	5	2
														RPE1_B2D1_ETO3	121	9	63582817	63880615	2	1	2	1
														RPE1_B2D1_ETO3	122	9	63882082	64327282	2	1	5	2
														RPE1_B2D1_ETO3	123	9	64328770	75131492	2	1	2	1
														RPE1_B2D1_ETO3	124	9	75133011	76241673	2	1	3	1
														RPE1_B2D1_ETO3	125	9	76242767	84420302	2	1	2	1
														RPE1_B2D1_ETO3	126	9	84421416	85407880	2	1	3	1
														RPE1_B2D1_ETO3	127	9	85409215	89473164	2	1	2	1
														RPE1_B2D1_ETO3	128	9	89474185	90701762	2	1	3	1
														RPE1_B2D1_ETO3	129	9	90703104	134225416	2	1	2	1
														RPE1_B2D1_ETO3	130	9	134227047	137284450	2	1	3	1
														RPE1_B2D1_ETO3	131	9	137286910	138256233	2	1	2	1
														RPE1_B2D1_ETO3	132	10	15029	7054186	2	1	2	0
														RPE1_B2D1_ETO3	133	10	7055230	7137934	2	1	3	0
														RPE1_B2D1_ETO3	134	10	7139209	8378055	2	1	2	0
														RPE1_B2D1_ETO3	135	10	8379886	11902892	2	1	4	1
														RPE1_B2D1_ETO3	136	10	11904043	20115805	2	1	3	1
														RPE1_B2D1_ETO3	137	10	20116852	20164989	2	1	1	0
														RPE1_B2D1_ETO3	138	10	20166524	20236454	2	1	4	1
														RPE1_B2D1_ETO3	139	10	20237628	20250725	2	1	3	0
														RPE1_B2D1_ETO3	140	10	20251960	20525149	2	1	2	0
														RPE1_B2D1_ETO3	141	10	20526161	26390242	2	1	3	1
														RPE1_B2D1_ETO3	142	10	26391376	33583283	2	1	2	1
														RPE1_B2D1_ETO3	143	10	33584433	38494953	2	1	4	1
														RPE1_B2D1_ETO3	144	10	38496036	38596620	2	1	7	2
														RPE1_B2D1_ETO3	145	10	38597621	41722896	2	1	4	1
														RPE1_B2D1_ETO3	146	10	41725105	133787009	2	1	2	1
														RPE1_B2D1_ETO3	147	11	87268	1197925	2	1	2	1
														RPE1_B2D1_ETO3	148	11	1198945	1512452	2	1	3	1
														RPE1_B2D1_ETO3	149	11	1513525	32510869	2	1	2	1
														RPE1_B2D1_ETO3	150	11	32512228	33333398	2	1	1	0
														RPE1_B2D1_ETO3	151	11	33334739	48828276	2	1	2	1
														RPE1_B2D1_ETO3	152	11	48830378	48848502	2	1	3	1
														RPE1_B2D1_ETO3	153	11	48853305	48854591	2	1	3	0
														RPE1_B2D1_ETO3	154	11	48856038	50331261	2	1	2	1
														RPE1_B2D1_ETO3	155	11	50332597	50793577	2	1	3	1
														RPE1_B2D1_ETO3	156	11	50794637	54553102	2	1	4	2
														RPE1_B2D1_ETO3	157	11	54554916	135076424	2	1	2	1
														RPE1_B2D1_ETO3	158	12	11065	34414455	2	1	2	1
														RPE1_B2D1_ETO3	159	12	34416216	34703269	2	1	3	1
														RPE1_B2D1_ETO3	160	12	37463012	64231180	2	1	2	1
														RPE1_B2D1_ETO3	161	12	64233279	65059263	2	1	3	1
														RPE1_B2D1_ETO3	162	12	65060271	97025336	2	1	2	1
														RPE1_B2D1_ETO3	163	12	97026877	98385830	2	1	3	1
														RPE1_B2D1_ETO3	164	12	98386962	102301993	2	1	2	1
														RPE1_B2D1_ETO3	165	12	102304134	103749697	2	1	3	1
														RPE1_B2D1_ETO3	166	12	103751057	125143486	2	1	2	1
														RPE1_B2D1_ETO3	167	12	125144557	130800307	2	1	3	1
														RPE1_B2D1_ETO3	168	12	130801574	130855139	2	1	2	1
														RPE1_B2D1_ETO3	169	12	130857013	133264676	2	1	3	1
														RPE1_B2D1_ETO3	170	13	18445955	19514966	2	1	3	1
														RPE1_B2D1_ETO3	171	13	19516005	21715626	2	1	2	1
														RPE1_B2D1_ETO3	172	13	21719656	22635099	2	1	3	1
														RPE1_B2D1_ETO3	173	13	22636245	39854252	2	1	2	1
														RPE1_B2D1_ETO3	174	13	39855824	40589186	2	1	3	1
														RPE1_B2D1_ETO3	175	13	40591927	46862968	2	1	2	1
														RPE1_B2D1_ETO3	176	13	46864000	47888988	2	1	3	1
														RPE1_B2D1_ETO3	177	13	47890040	52784795	2	1	2	1
														RPE1_B2D1_ETO3	178	13	52786303	54254322	2	1	3	1
														RPE1_B2D1_ETO3	179	13	54255381	60622296	2	1	2	1
														RPE1_B2D1_ETO3	180	13	60623802	61107475	2	1	3	1
														RPE1_B2D1_ETO3	181	13	61108548	114343123	2	1	2	1
														RPE1_B2D1_ETO3	182	14	18223583	18712392	2	1	3	1
														RPE1_B2D1_ETO3	183	14	18901857	23772159	2	1	2	1
														RPE1_B2D1_ETO3	184	14	23773164	25172512	2	1	3	1
														RPE1_B2D1_ETO3	185	14	25174543	106880670	2	1	1	0
														RPE1_B2D1_ETO3	186	15	19795285	35031836	2	1	3	1
														RPE1_B2D1_ETO3	187	15	35033212	35488755	2	1	2	1
														RPE1_B2D1_ETO3	188	15	35490132	36331010	2	1	3	1
														RPE1_B2D1_ETO3	189	15	36332552	37039422	2	1	2	1
														RPE1_B2D1_ETO3	190	15	37042083	37814405	2	1	3	1
														RPE1_B2D1_ETO3	191	15	37816668	45121028	2	1	2	1
														RPE1_B2D1_ETO3	192	15	45122049	48119608	2	1	3	1
														RPE1_B2D1_ETO3	193	15	48122772	52813078	2	1	2	1
														RPE1_B2D1_ETO3	194	15	52814724	55194983	2	1	3	1
														RPE1_B2D1_ETO3	195	15	55196036	56969488	2	1	2	1
														RPE1_B2D1_ETO3	196	15	56970571	57147552	2	1	1	0
														RPE1_B2D1_ETO3	197	15	57149117	60619263	2	1	2	1
														RPE1_B2D1_ETO3	198	15	60621141	61713718	2	1	3	1
														RPE1_B2D1_ETO3	199	15	61715020	85812449	2	1	2	1
														RPE1_B2D1_ETO3	200	15	85813555	89312057	2	1	3	1
														RPE1_B2D1_ETO3	201	15	89314467	101980591	2	1	2	1
														RPE1_B2D1_ETO3	202	16	10291	573238	2	1	3	1
														RPE1_B2D1_ETO3	203	16	574713	1219680	2	1	4	2
														RPE1_B2D1_ETO3	204	16	1221095	34688476	2	1	3	1
														RPE1_B2D1_ETO3	205	16	34940367	36045725	2	1	2	1
														RPE1_B2D1_ETO3	206	16	46380940	46438106	2	1	6	3
														RPE1_B2D1_ETO3	207	16	46439309	77669791	2	1	2	1
														RPE1_B2D1_ETO3	208	16	77670923	80463444	2	1	3	1
														RPE1_B2D1_ETO3	209	16	80464523	90226358	2	1	2	1
														RPE1_B2D1_ETO3	210	17	151035	22713646	2	1	2	1
														RPE1_B2D1_ETO3	211	17	22714932	26944209	2	1	4	2
														RPE1_B2D1_ETO3	212	17	26945549	26969711	2	1	3	1
														RPE1_B2D1_ETO3	213	17	26970841	29287819	2	1	2	1
														RPE1_B2D1_ETO3	214	17	29289576	32551538	2	1	1	0
														RPE1_B2D1_ETO3	215	17	32553017	83237603	2	1	2	1
														RPE1_B2D1_ETO3	216	18	16444	3756664	2	1	2	1
														RPE1_B2D1_ETO3	217	18	3758567	7406668	2	1	3	1
														RPE1_B2D1_ETO3	218	18	7407728	36793831	2	1	2	1
														RPE1_B2D1_ETO3	219	18	36794902	43378621	2	1	3	1
														RPE1_B2D1_ETO3	220	18	43379648	49920297	2	1	2	1
														RPE1_B2D1_ETO3	221	18	49921410	54107310	2	1	3	1
														RPE1_B2D1_ETO3	222	18	54108491	75290035	2	1	2	1
														RPE1_B2D1_ETO3	223	18	75291083	76220796	2	1	3	1
														RPE1_B2D1_ETO3	224	18	76221957	80259190	2	1	2	1
														RPE1_B2D1_ETO3	225	19	157892	930237	2	1	1	0
														RPE1_B2D1_ETO3	226	19	931407	24241263	2	1	2	1
														RPE1_B2D1_ETO3	227	19	24242450	24425803	2	1	3	1
														RPE1_B2D1_ETO3	228	19	24431805	27259618	2	1	5	2
														RPE1_B2D1_ETO3	229	19	27260902	58568831	2	1	2	1
														RPE1_B2D1_ETO3	230	19	58571001	58607412	2	1	1	0
														RPE1_B2D1_ETO3	231	20	80457	30387551	2	1	2	1
														RPE1_B2D1_ETO3	232	20	30389680	31288687	2	1	3	1
														RPE1_B2D1_ETO3	233	20	31290450	52289471	2	1	2	1
														RPE1_B2D1_ETO3	234	20	52290643	53485422	2	1	3	1
														RPE1_B2D1_ETO3	235	20	53486636	64331516	2	1	2	1
														RPE1_B2D1_ETO3	236	21	7762688	7762688	2	1	2	0
														RPE1_B2D1_ETO3	237	21	8522577	8532698	2	1	9	0
														RPE1_B2D1_ETO3	238	21	8536772	10762008	2	1	3	1
														RPE1_B2D1_ETO3	239	21	10764984	12989112	2	1	5	2
														RPE1_B2D1_ETO3	240	21	12992304	39719245	2	1	2	1
														RPE1_B2D1_ETO3	241	21	39720864	41110887	2	1	3	1
														RPE1_B2D1_ETO3	242	21	41111969	46699722	2	1	2	1
														RPE1_B2D1_ETO3	243	22	15284540	32618463	2	1	2	1
														RPE1_B2D1_ETO3	244	22	32619579	35300084	2	1	3	1
														RPE1_B2D1_ETO3	245	22	35301399	50802392	2	1	2	1
														RPE1_B2D1_ETO3	246	X	2781514	41782319	2	1	2	1
														RPE1_B2D1_ETO3	247	X	41785920	44761444	2	1	3	1
														RPE1_B2D1_ETO3	248	X	44763725	48847260	2	1	2	1
														RPE1_B2D1_ETO3	249	X	48859388	58527497	2	1	3	1
														RPE1_B2D1_ETO3	250	X	58529272	58540620	2	1	5	2
														RPE1_B2D1_ETO3	251	X	62465428	62471061	2	1	7	0
														RPE1_B2D1_ETO3	252	X	62472973	62485190	2	1	6	0
														RPE1_B2D1_ETO3	253	X	62487634	62493382	2	1	3	0
														RPE1_B2D1_ETO3	254	X	62495019	62505932	2	1	5	0
														RPE1_B2D1_ETO3	255	X	62507071	62514206	2	1	3	1
														RPE1_B2D1_ETO3	256	X	62516111	116527147	2	1	2	1
														RPE1_B2D1_ETO3	257	X	116528159	116619653	2	1	4	2
														RPE1_B2D1_ETO3	258	X	116621356	118488251	2	1	3	1
														RPE1_B2D1_ETO3	259	X	118489521	118893031	2	1	2	1
														RPE1_B2D1_ETO3	260	X	118895308	144386372	2	1	3	1
														RPE1_B2D1_ETO3	261	X	144387472	144500065	2	1	4	2
														RPE1_B2D1_ETO3	262	X	144501085	155699751	2	1	3	1
														RPE1_B2D1_ETO4	1	1	13116	5602604	2	1	3	1
														RPE1_B2D1_ETO4	2	1	5603635	12690709	2	1	2	1
														RPE1_B2D1_ETO4	3	1	12691800	14974085	2	1	3	1
														RPE1_B2D1_ETO4	4	1	14975452	47556396	2	1	2	1
														RPE1_B2D1_ETO4	5	1	47557495	50159371	2	1	3	1
														RPE1_B2D1_ETO4	6	1	50163179	82034593	2	1	2	1
														RPE1_B2D1_ETO4	7	1	82036863	83754104	2	1	3	1
														RPE1_B2D1_ETO4	8	1	83755116	165213118	2	1	2	1
														RPE1_B2D1_ETO4	9	1	165214730	165285991	2	1	3	1
														RPE1_B2D1_ETO4	10	1	165287059	175410558	2	1	2	1
														RPE1_B2D1_ETO4	11	1	175411653	175632908	2	1	3	1
														RPE1_B2D1_ETO4	12	1	175634040	188683738	2	1	2	1
														RPE1_B2D1_ETO4	13	1	188685692	188918046	2	1	1	0
														RPE1_B2D1_ETO4	14	1	188919095	248945703	2	1	2	1
														RPE1_B2D1_ETO4	15	2	10587	92082878	2	1	1	0
														RPE1_B2D1_ETO4	16	2	92085623	242183243	2	1	2	1
														RPE1_B2D1_ETO4	17	3	18519	4983960	2	1	3	1
														RPE1_B2D1_ETO4	18	3	4985201	5113061	2	1	2	1
														RPE1_B2D1_ETO4	19	3	5114207	8547163	2	1	3	1
														RPE1_B2D1_ETO4	20	3	8548220	33944673	2	1	2	1
														RPE1_B2D1_ETO4	21	3	33946623	34691071	2	1	3	1
														RPE1_B2D1_ETO4	22	3	34693503	54064245	2	1	2	1
														RPE1_B2D1_ETO4	23	3	54065289	56582180	2	1	3	1
														RPE1_B2D1_ETO4	24	3	56583201	59341535	2	1	2	1
														RPE1_B2D1_ETO4	25	3	59343661	78519780	2	1	3	1
														RPE1_B2D1_ETO4	26	3	78520809	134922174	2	1	2	1
														RPE1_B2D1_ETO4	27	3	134923263	198181744	2	1	3	1
														RPE1_B2D1_ETO4	28	4	11961	49008094	2	1	2	1
														RPE1_B2D1_ETO4	29	4	49014465	49637506	2	1	3	1
														RPE1_B2D1_ETO4	30	4	49638700	51831690	2	1	4	1
														RPE1_B2D1_ETO4	31	4	51833158	58849252	2	1	2	1
														RPE1_B2D1_ETO4	32	4	58850378	58954887	2	1	4	2
														RPE1_B2D1_ETO4	33	4	58955892	77239043	2	1	2	1
														RPE1_B2D1_ETO4	34	4	77240067	77282245	2	1	3	1
														RPE1_B2D1_ETO4	35	4	77283363	77289046	2	1	3	0
														RPE1_B2D1_ETO4	36	4	77290194	77447714	2	1	3	1
														RPE1_B2D1_ETO4	37	4	77449096	133192667	2	1	2	1
														RPE1_B2D1_ETO4	38	4	133193940	133273141	2	1	1	0
														RPE1_B2D1_ETO4	39	4	133276241	164205558	2	1	2	1
														RPE1_B2D1_ETO4	40	4	164206592	164403788	2	1	1	0
														RPE1_B2D1_ETO4	41	4	164404979	164568883	2	1	4	1
														RPE1_B2D1_ETO4	42	4	164570687	190122722	2	1	2	1
														RPE1_B2D1_ETO4	43	5	11882	45902506	2	1	1	0
														RPE1_B2D1_ETO4	44	5	45903618	46398857	2	1	2	0
														RPE1_B2D1_ETO4	45	5	46399952	50182778	2	1	4	1
														RPE1_B2D1_ETO4	46	5	50183825	62324144	2	1	3	1
														RPE1_B2D1_ETO4	47	5	62326363	62611651	2	1	1	0
														RPE1_B2D1_ETO4	48	5	62614059	135222338	2	1	3	1
														RPE1_B2D1_ETO4	49	5	135223917	181363900	2	1	2	1
														RPE1_B2D1_ETO4	50	6	100116	6032701	2	1	2	1
														RPE1_B2D1_ETO4	51	6	6033977	7014464	2	1	3	1
														RPE1_B2D1_ETO4	52	6	7015585	56611225	2	1	2	1
														RPE1_B2D1_ETO4	53	6	56613302	56792077	2	1	1	0
														RPE1_B2D1_ETO4	54	6	56794361	61507604	2	1	2	1
														RPE1_B2D1_ETO4	55	6	61508658	61564386	2	1	3	1
														RPE1_B2D1_ETO4	56	6	61565557	73417218	2	1	2	1
														RPE1_B2D1_ETO4	57	6	73418396	73493641	2	1	1	0
														RPE1_B2D1_ETO4	58	6	73495908	170740469	2	1	2	1
														RPE1_B2D1_ETO4	59	7	20608	4639593	2	1	3	1
														RPE1_B2D1_ETO4	60	7	4640983	48445646	2	1	2	1
														RPE1_B2D1_ETO4	61	7	48446828	57868233	2	1	3	1
														RPE1_B2D1_ETO4	62	7	57870396	62374761	2	1	4	2
														RPE1_B2D1_ETO4	63	7	62375939	62533179	2	1	8	2
														RPE1_B2D1_ETO4	64	7	62534789	63005061	2	1	4	1
														RPE1_B2D1_ETO4	65	7	63006556	63678544	2	1	3	1
														RPE1_B2D1_ETO4	66	7	63679580	65402650	2	1	2	1
														RPE1_B2D1_ETO4	67	7	65403711	72414989	2	1	3	1
														RPE1_B2D1_ETO4	68	7	72416843	75075633	2	1	2	1
														RPE1_B2D1_ETO4	69	7	75077928	99980544	2	1	1	0
														RPE1_B2D1_ETO4	70	7	99982748	112410958	2	1	2	1
														RPE1_B2D1_ETO4	71	7	112412507	133504776	2	1	3	1
														RPE1_B2D1_ETO4	72	7	133505930	152418276	2	1	2	1
														RPE1_B2D1_ETO4	73	7	152419338	159334386	2	1	1	0
														RPE1_B2D1_ETO4	74	8	61774	21973865	2	1	3	1
														RPE1_B2D1_ETO4	75	8	21974983	35650882	2	1	2	1
														RPE1_B2D1_ETO4	76	8	35652497	37355978	2	1	3	1
														RPE1_B2D1_ETO4	77	8	37357069	43738304	2	1	2	1
														RPE1_B2D1_ETO4	78	8	43741092	43857444	2	1	3	1
														RPE1_B2D1_ETO4	79	8	43859221	43918553	2	1	4	2
														RPE1_B2D1_ETO4	80	8	43920243	43939345	2	1	3	1
														RPE1_B2D1_ETO4	81	8	43940679	43966135	2	1	4	0
														RPE1_B2D1_ETO4	82	8	43967245	43970212	2	1	2	0
														RPE1_B2D1_ETO4	83	8	43971216	43971216	2	1	4	0
														RPE1_B2D1_ETO4	84	8	43972484	45983614	2	1	4	2
														RPE1_B2D1_ETO4	85	8	45985092	46080465	2	1	3	1
														RPE1_B2D1_ETO4	86	8	46081958	46496243	2	1	3	0
														RPE1_B2D1_ETO4	87	8	46497387	46915837	2	1	3	1
														RPE1_B2D1_ETO4	88	8	46917036	67200838	2	1	2	1
														RPE1_B2D1_ETO4	89	8	67202476	75006495	2	1	3	1
														RPE1_B2D1_ETO4	90	8	75007694	117857447	2	1	2	1
														RPE1_B2D1_ETO4	91	8	117858791	118008103	2	1	1	0
														RPE1_B2D1_ETO4	92	8	118009186	145078402	2	1	3	1
														RPE1_B2D1_ETO4	93	9	10469	7221328	2	1	2	1
														RPE1_B2D1_ETO4	94	9	7222495	9326805	2	1	3	1
														RPE1_B2D1_ETO4	95	9	9328048	17500138	2	1	2	1
														RPE1_B2D1_ETO4	96	9	17501363	34102723	2	1	3	1
														RPE1_B2D1_ETO4	97	9	34104445	43070419	2	1	2	1
														RPE1_B2D1_ETO4	98	9	60839871	63880615	2	1	3	1
														RPE1_B2D1_ETO4	99	9	63882082	64360450	2	1	5	2
														RPE1_B2D1_ETO4	100	9	64364060	75229031	2	1	2	1
														RPE1_B2D1_ETO4	101	9	75230069	76241673	2	1	3	1
														RPE1_B2D1_ETO4	102	9	76242767	138256233	2	1	2	1
														RPE1_B2D1_ETO4	103	10	15029	8384343	2	1	2	0
														RPE1_B2D1_ETO4	104	10	8385370	20115805	2	1	3	1
														RPE1_B2D1_ETO4	105	10	20116852	20525149	2	1	2	0
														RPE1_B2D1_ETO4	106	10	20526161	33556043	2	1	2	1
														RPE1_B2D1_ETO4	107	10	33557169	38494953	2	1	3	1
														RPE1_B2D1_ETO4	108	10	38496036	38596620	2	1	6	2
														RPE1_B2D1_ETO4	109	10	38597621	42115378	2	1	3	1
														RPE1_B2D1_ETO4	110	10	42116396	133787009	2	1	2	1
														RPE1_B2D1_ETO4	111	11	87268	32824955	2	1	2	1
														RPE1_B2D1_ETO4	112	11	32826510	33271882	2	1	1	0
														RPE1_B2D1_ETO4	113	11	33274095	35927206	2	1	2	1
														RPE1_B2D1_ETO4	114	11	35928464	35987747	2	1	1	0
														RPE1_B2D1_ETO4	115	11	35989394	50317183	2	1	2	1
														RPE1_B2D1_ETO4	116	11	50318845	55256851	2	1	3	1
														RPE1_B2D1_ETO4	117	11	55258329	135076424	2	1	2	1
														RPE1_B2D1_ETO4	118	12	11065	34414455	2	1	2	1
														RPE1_B2D1_ETO4	119	12	34416216	34703269	2	1	3	1
														RPE1_B2D1_ETO4	120	12	37463012	37509369	2	1	2	0
														RPE1_B2D1_ETO4	121	12	37512079	37640704	2	1	2	1
														RPE1_B2D1_ETO4	122	12	37642072	37826991	2	1	3	1
														RPE1_B2D1_ETO4	123	12	37828847	38074027	2	1	3	0
														RPE1_B2D1_ETO4	124	12	38075027	64246191	2	1	2	1
														RPE1_B2D1_ETO4	125	12	64249578	65066294	2	1	3	1
														RPE1_B2D1_ETO4	126	12	65067677	114050863	2	1	2	1
														RPE1_B2D1_ETO4	127	12	114051992	114113511	2	1	3	1
														RPE1_B2D1_ETO4	128	12	114114717	115005086	2	1	2	1
														RPE1_B2D1_ETO4	129	12	115006106	115064913	2	1	3	1
														RPE1_B2D1_ETO4	130	12	115066266	133264676	2	1	2	1
														RPE1_B2D1_ETO4	131	13	18445955	19530371	2	1	3	1
														RPE1_B2D1_ETO4	132	13	19532191	42372502	2	1	2	1
														RPE1_B2D1_ETO4	133	13	42373614	44331672	2	1	3	1
														RPE1_B2D1_ETO4	134	13	44332711	47002252	2	1	2	1
														RPE1_B2D1_ETO4	135	13	47003386	47923302	2	1	3	1
														RPE1_B2D1_ETO4	136	13	47924485	114343123	2	1	2	1
														RPE1_B2D1_ETO4	137	14	18223583	18945830	2	1	3	1
														RPE1_B2D1_ETO4	138	14	18954171	23764833	2	1	2	1
														RPE1_B2D1_ETO4	139	14	23766003	25174543	2	1	3	1
														RPE1_B2D1_ETO4	140	14	25175935	81816738	2	1	1	0
														RPE1_B2D1_ETO4	141	14	81817815	81968927	2	1	2	1
														RPE1_B2D1_ETO4	142	14	81971149	106880670	2	1	1	0
														RPE1_B2D1_ETO4	143	15	19795285	34892215	2	1	3	1
														RPE1_B2D1_ETO4	144	15	34893311	37043774	2	1	2	1
														RPE1_B2D1_ETO4	145	15	37045484	37817765	2	1	3	1
														RPE1_B2D1_ETO4	146	15	37818784	45637226	2	1	2	1
														RPE1_B2D1_ETO4	147	15	45638524	48087491	2	1	3	1
														RPE1_B2D1_ETO4	148	15	48088741	52820881	2	1	2	1
														RPE1_B2D1_ETO4	149	15	52821886	55202915	2	1	3	1
														RPE1_B2D1_ETO4	150	15	55204080	56969488	2	1	2	1
														RPE1_B2D1_ETO4	151	15	56970571	57147552	2	1	1	0
														RPE1_B2D1_ETO4	152	15	57149117	85848625	2	1	2	1
														RPE1_B2D1_ETO4	153	15	85850324	89137153	2	1	3	1
														RPE1_B2D1_ETO4	154	15	89138875	91051479	2	1	2	1
														RPE1_B2D1_ETO4	155	15	91052787	101980591	2	1	3	1
														RPE1_B2D1_ETO4	156	16	10291	5124364	2	1	3	1
														RPE1_B2D1_ETO4	157	16	5125607	8914180	2	1	4	2
														RPE1_B2D1_ETO4	158	16	8916234	12185717	2	1	3	1
														RPE1_B2D1_ETO4	159	16	12186979	13902283	2	1	4	2
														RPE1_B2D1_ETO4	160	16	13903469	25723599	2	1	3	1
														RPE1_B2D1_ETO4	161	16	25724875	27182001	2	1	4	2
														RPE1_B2D1_ETO4	162	16	27183564	34952252	2	1	3	1
														RPE1_B2D1_ETO4	163	16	34953263	36045725	2	1	2	1
														RPE1_B2D1_ETO4	164	16	46380940	46438106	2	1	7	3
														RPE1_B2D1_ETO4	165	16	46439309	47697535	2	1	2	1
														RPE1_B2D1_ETO4	166	16	47702320	56327296	2	1	3	1
														RPE1_B2D1_ETO4	167	16	56328813	58803080	2	1	2	1
														RPE1_B2D1_ETO4	168	16	58804312	66327957	2	1	3	1
														RPE1_B2D1_ETO4	169	16	66329136	77556589	2	1	2	1
														RPE1_B2D1_ETO4	170	16	77557716	80725327	2	1	3	1
														RPE1_B2D1_ETO4	171	16	80726520	90226358	2	1	2	1
														RPE1_B2D1_ETO4	172	17	151035	22653638	2	1	2	1
														RPE1_B2D1_ETO4	173	17	22654773	26944209	2	1	3	1
														RPE1_B2D1_ETO4	174	17	26945549	51285924	2	1	2	1
														RPE1_B2D1_ETO4	175	17	51287073	57748340	2	1	3	1
														RPE1_B2D1_ETO4	176	17	57749763	81965325	2	1	2	1
														RPE1_B2D1_ETO4	177	17	81966555	83237603	2	1	3	1
														RPE1_B2D1_ETO4	178	18	16444	80259190	2	1	2	1
														RPE1_B2D1_ETO4	179	19	157892	24196448	2	1	2	1
														RPE1_B2D1_ETO4	180	19	24197660	24346363	2	1	3	1
														RPE1_B2D1_ETO4	181	19	24347517	27722353	2	1	4	2
														RPE1_B2D1_ETO4	182	19	27724260	32205953	2	1	3	1
														RPE1_B2D1_ETO4	183	19	32208584	58607412	2	1	2	1
														RPE1_B2D1_ETO4	184	20	80457	12015995	2	1	2	1
														RPE1_B2D1_ETO4	185	20	12018497	17480388	2	1	3	1
														RPE1_B2D1_ETO4	186	20	17481505	18734442	2	1	2	1
														RPE1_B2D1_ETO4	187	20	18735925	31348591	2	1	3	1
														RPE1_B2D1_ETO4	188	20	31350259	39116793	2	1	2	1
														RPE1_B2D1_ETO4	189	20	39117811	43494333	2	1	3	1
														RPE1_B2D1_ETO4	190	20	43495394	52282713	2	1	2	1
														RPE1_B2D1_ETO4	191	20	52285514	53486636	2	1	3	1
														RPE1_B2D1_ETO4	192	20	53487813	53937343	2	1	2	1
														RPE1_B2D1_ETO4	193	20	53939438	64168374	2	1	3	1
														RPE1_B2D1_ETO4	194	20	64169787	64331516	2	1	2	1
														RPE1_B2D1_ETO4	195	21	7762688	7762688	2	1	2	0
														RPE1_B2D1_ETO4	196	21	8522577	8776534	2	1	4	1
														RPE1_B2D1_ETO4	197	21	8777669	10764984	2	1	3	1
														RPE1_B2D1_ETO4	198	21	10769865	12997134	2	1	7	3
														RPE1_B2D1_ETO4	199	21	12998616	39591480	2	1	2	1
														RPE1_B2D1_ETO4	200	21	39592626	41116671	2	1	3	1
														RPE1_B2D1_ETO4	201	21	41117803	46699722	2	1	2	1
														RPE1_B2D1_ETO4	202	22	15284540	50802392	2	1	2	1
														RPE1_B2D1_ETO4	203	X	2781514	40763438	2	1	3	1
														RPE1_B2D1_ETO4	204	X	40766062	41538117	2	1	2	1
														RPE1_B2D1_ETO4	205	X	41543371	58397985	2	1	3	1
														RPE1_B2D1_ETO4	206	X	58400548	58527497	2	1	4	2
														RPE1_B2D1_ETO4	207	X	58529272	62514206	2	1	6	3
														RPE1_B2D1_ETO4	208	X	62516111	62845281	2	1	4	2
														RPE1_B2D1_ETO4	209	X	62848949	116527147	2	1	3	1
														RPE1_B2D1_ETO4	210	X	116528159	116618542	2	1	5	2
														RPE1_B2D1_ETO4	211	X	116619653	155699751	2	1	3	1
														RPE1_B2D1_PDS1	1	1	13116	8935723	2	1	3	1
														RPE1_B2D1_PDS1	2	1	8937003	9016359	2	1	2	1
														RPE1_B2D1_PDS1	3	1	9017682	9632983	2	1	3	1
														RPE1_B2D1_PDS1	4	1	9634000	9933301	2	1	2	1
														RPE1_B2D1_PDS1	5	1	9935196	10049594	2	1	3	1
														RPE1_B2D1_PDS1	6	1	10052095	10225651	2	1	2	1
														RPE1_B2D1_PDS1	7	1	10227254	20724465	2	1	3	1
														RPE1_B2D1_PDS1	8	1	20726200	21274184	2	1	2	1
														RPE1_B2D1_PDS1	9	1	21276874	24672870	2	1	3	1
														RPE1_B2D1_PDS1	10	1	24674004	24907571	2	1	2	1
														RPE1_B2D1_PDS1	11	1	24908617	28154770	2	1	3	1
														RPE1_B2D1_PDS1	12	1	28156943	28669247	2	1	2	1
														RPE1_B2D1_PDS1	13	1	28670509	32596745	2	1	3	1
														RPE1_B2D1_PDS1	14	1	32597782	32691830	2	1	2	1
														RPE1_B2D1_PDS1	15	1	32692940	58969997	2	1	3	1
														RPE1_B2D1_PDS1	16	1	58971104	59237125	2	1	4	1
														RPE1_B2D1_PDS1	17	1	59238310	72256901	2	1	3	1
														RPE1_B2D1_PDS1	18	1	72258180	72354805	2	1	2	1
														RPE1_B2D1_PDS1	19	1	72356383	76437227	2	1	3	1
														RPE1_B2D1_PDS1	20	1	76438725	76499008	2	1	4	1
														RPE1_B2D1_PDS1	21	1	76500592	92046091	2	1	3	1
														RPE1_B2D1_PDS1	22	1	92048510	92120274	2	1	2	1
														RPE1_B2D1_PDS1	23	1	92121626	103937847	2	1	3	1
														RPE1_B2D1_PDS1	24	1	103939121	108831465	2	1	2	1
														RPE1_B2D1_PDS1	25	1	108832721	109073928	2	1	1	0
														RPE1_B2D1_PDS1	26	1	109075686	155397132	2	1	2	1
														RPE1_B2D1_PDS1	27	1	155398412	155457271	2	1	1	0
														RPE1_B2D1_PDS1	28	1	155458685	155548531	2	1	2	1
														RPE1_B2D1_PDS1	29	1	155550353	155561644	2	1	1	0
														RPE1_B2D1_PDS1	30	1	155566646	165213118	2	1	2	1
														RPE1_B2D1_PDS1	31	1	165214730	165386113	2	1	3	1
														RPE1_B2D1_PDS1	32	1	165387116	175226272	2	1	2	1
														RPE1_B2D1_PDS1	33	1	175227321	175632908	2	1	3	1
														RPE1_B2D1_PDS1	34	1	175634040	176958790	2	1	2	1
														RPE1_B2D1_PDS1	35	1	176959793	177101530	2	1	3	1
														RPE1_B2D1_PDS1	36	1	177102597	177162447	2	1	2	1
														RPE1_B2D1_PDS1	37	1	177163700	177574738	2	1	3	1
														RPE1_B2D1_PDS1	38	1	177576771	188696685	2	1	2	1
														RPE1_B2D1_PDS1	39	1	188697794	188757035	2	1	2	0
														RPE1_B2D1_PDS1	40	1	188758074	188797408	2	1	2	1
														RPE1_B2D1_PDS1	41	1	188798597	188918046	2	1	1	0
														RPE1_B2D1_PDS1	42	1	188919095	194667348	2	1	2	1
														RPE1_B2D1_PDS1	43	1	194668626	194774399	2	1	1	0
														RPE1_B2D1_PDS1	44	1	194776578	208362429	2	1	2	1
														RPE1_B2D1_PDS1	45	1	208363921	208641589	2	1	3	1
														RPE1_B2D1_PDS1	46	1	208644861	208667041	2	1	3	0
														RPE1_B2D1_PDS1	47	1	208668507	208739871	2	1	3	1
														RPE1_B2D1_PDS1	48	1	208741511	213598716	2	1	2	1
														RPE1_B2D1_PDS1	49	1	213600244	213670627	2	1	3	1
														RPE1_B2D1_PDS1	50	1	213671836	232407242	2	1	2	1
														RPE1_B2D1_PDS1	51	1	232408973	232546375	2	1	3	1
														RPE1_B2D1_PDS1	52	1	232547484	235151079	2	1	2	1
														RPE1_B2D1_PDS1	53	1	235152356	235229231	2	1	1	0
														RPE1_B2D1_PDS1	54	1	235230617	242310059	2	1	2	1
														RPE1_B2D1_PDS1	55	1	242312872	242350548	2	1	3	1
														RPE1_B2D1_PDS1	56	1	242353093	242389572	2	1	2	1
														RPE1_B2D1_PDS1	57	1	242390740	242498655	2	1	3	1
														RPE1_B2D1_PDS1	58	1	242499658	248783459	2	1	2	1
														RPE1_B2D1_PDS1	59	1	248785088	248945703	2	1	1	0
														RPE1_B2D1_PDS1	60	2	10587	5816586	2	1	2	1
														RPE1_B2D1_PDS1	61	2	5817597	5991327	2	1	3	1
														RPE1_B2D1_PDS1	62	2	5993520	8079957	2	1	2	1
														RPE1_B2D1_PDS1	63	2	8081723	8285720	2	1	3	1
														RPE1_B2D1_PDS1	64	2	8288673	14393938	2	1	2	1
														RPE1_B2D1_PDS1	65	2	14395222	14630998	2	1	3	1
														RPE1_B2D1_PDS1	66	2	14633251	21455543	2	1	2	1
														RPE1_B2D1_PDS1	67	2	21457246	21868367	2	1	3	1
														RPE1_B2D1_PDS1	68	2	21871147	36817048	2	1	2	1
														RPE1_B2D1_PDS1	69	2	36818050	36996203	2	1	1	0
														RPE1_B2D1_PDS1	70	2	36997238	39126956	2	1	2	1
														RPE1_B2D1_PDS1	71	2	39129209	39190719	2	1	1	0
														RPE1_B2D1_PDS1	72	2	39191973	39234892	2	1	2	1
														RPE1_B2D1_PDS1	73	2	39236305	39238292	2	1	1	0
														RPE1_B2D1_PDS1	74	2	39240004	42471184	2	1	2	1
														RPE1_B2D1_PDS1	75	2	42472775	42668347	2	1	1	0
														RPE1_B2D1_PDS1	76	2	42671775	48984774	2	1	2	1
														RPE1_B2D1_PDS1	77	2	48985796	49336369	2	1	3	1
														RPE1_B2D1_PDS1	78	2	49337517	55273052	2	1	2	1
														RPE1_B2D1_PDS1	79	2	55274098	55317486	2	1	1	0
														RPE1_B2D1_PDS1	80	2	55318589	59690320	2	1	2	1
														RPE1_B2D1_PDS1	81	2	59691680	60317507	2	1	3	1
														RPE1_B2D1_PDS1	82	2	60318997	61046066	2	1	2	1
														RPE1_B2D1_PDS1	83	2	61047372	61102721	2	1	1	0
														RPE1_B2D1_PDS1	84	2	61104241	65982492	2	1	2	1
														RPE1_B2D1_PDS1	85	2	65983643	66046320	2	1	3	1
														RPE1_B2D1_PDS1	86	2	66047787	70118865	2	1	2	1
														RPE1_B2D1_PDS1	87	2	70120119	70267081	2	1	1	0
														RPE1_B2D1_PDS1	88	2	70269088	79177800	2	1	2	1
														RPE1_B2D1_PDS1	89	2	79179476	79259113	2	1	3	1
														RPE1_B2D1_PDS1	90	2	79260624	79951626	2	1	2	1
														RPE1_B2D1_PDS1	91	2	79953120	80004049	2	1	3	1
														RPE1_B2D1_PDS1	92	2	80005416	80097334	2	1	2	1
														RPE1_B2D1_PDS1	93	2	80098707	80440416	2	1	3	1
														RPE1_B2D1_PDS1	94	2	80441597	84132486	2	1	2	1
														RPE1_B2D1_PDS1	95	2	84134462	84326524	2	1	3	1
														RPE1_B2D1_PDS1	96	2	84327555	89835229	2	1	2	1
														RPE1_B2D1_PDS1	97	2	89836393	89860908	2	1	3	1
														RPE1_B2D1_PDS1	98	2	89868616	89895346	2	1	2	0
														RPE1_B2D1_PDS1	99	2	89897441	117628593	2	1	2	1
														RPE1_B2D1_PDS1	100	2	117629834	117650665	2	1	3	0
														RPE1_B2D1_PDS1	101	2	117652036	117687400	2	1	3	1
														RPE1_B2D1_PDS1	102	2	117689038	122422124	2	1	2	1
														RPE1_B2D1_PDS1	103	2	122423658	122659458	2	1	3	1
														RPE1_B2D1_PDS1	104	2	122662395	124157147	2	1	2	1
														RPE1_B2D1_PDS1	105	2	124158584	124395657	2	1	3	1
														RPE1_B2D1_PDS1	106	2	124396757	174331132	2	1	2	1
														RPE1_B2D1_PDS1	107	2	174332652	174390239	2	1	1	0
														RPE1_B2D1_PDS1	108	2	174391255	187413476	2	1	2	1
														RPE1_B2D1_PDS1	109	2	187414879	187475608	2	1	1	0
														RPE1_B2D1_PDS1	110	2	187478404	193463992	2	1	2	1
														RPE1_B2D1_PDS1	111	2	193465103	193596836	2	1	1	0
														RPE1_B2D1_PDS1	112	2	193598264	193676043	2	1	2	1
														RPE1_B2D1_PDS1	113	2	193678262	193743502	2	1	1	0
														RPE1_B2D1_PDS1	114	2	193746697	193829472	2	1	2	1
														RPE1_B2D1_PDS1	115	2	193834268	194265648	2	1	1	0
														RPE1_B2D1_PDS1	116	2	194267478	201963382	2	1	2	1
														RPE1_B2D1_PDS1	117	2	201964565	203350303	2	1	1	0
														RPE1_B2D1_PDS1	118	2	203353737	203381821	2	1	2	0
														RPE1_B2D1_PDS1	119	2	203384313	203567881	2	1	1	0
														RPE1_B2D1_PDS1	120	2	203570155	242183243	2	1	2	1
														RPE1_B2D1_PDS1	121	3	18519	286240	2	1	3	1
														RPE1_B2D1_PDS1	122	3	287739	2944155	2	1	2	1
														RPE1_B2D1_PDS1	123	3	2945344	3012405	2	1	3	1
														RPE1_B2D1_PDS1	124	3	3013563	3904225	2	1	2	1
														RPE1_B2D1_PDS1	125	3	3905532	4258460	2	1	3	1
														RPE1_B2D1_PDS1	126	3	4259692	5370206	2	1	2	1
														RPE1_B2D1_PDS1	127	3	5371793	5978014	2	1	3	1
														RPE1_B2D1_PDS1	128	3	5979893	6091675	2	1	2	1
														RPE1_B2D1_PDS1	129	3	6092968	6195810	2	1	3	1
														RPE1_B2D1_PDS1	130	3	6196818	26069451	2	1	2	1
														RPE1_B2D1_PDS1	131	3	26071367	26410001	2	1	3	1
														RPE1_B2D1_PDS1	132	3	26411392	32899362	2	1	2	1
														RPE1_B2D1_PDS1	133	3	32902081	32933328	2	1	1	0
														RPE1_B2D1_PDS1	134	3	32935006	59846869	2	1	2	1
														RPE1_B2D1_PDS1	135	3	59848412	60499470	2	1	3	1
														RPE1_B2D1_PDS1	136	3	60500846	68086064	2	1	2	1
														RPE1_B2D1_PDS1	137	3	68087404	68214239	2	1	3	1
														RPE1_B2D1_PDS1	138	3	68215716	80014116	2	1	2	1
														RPE1_B2D1_PDS1	139	3	80016214	80131032	2	1	1	0
														RPE1_B2D1_PDS1	140	3	80132520	83896975	2	1	2	1
														RPE1_B2D1_PDS1	141	3	83898300	83981546	2	1	1	0
														RPE1_B2D1_PDS1	142	3	83982907	136162646	2	1	2	1
														RPE1_B2D1_PDS1	143	3	136166363	137462071	2	1	1	0
														RPE1_B2D1_PDS1	144	3	137463430	137743229	2	1	2	1
														RPE1_B2D1_PDS1	145	3	137744737	185751096	2	1	1	0
														RPE1_B2D1_PDS1	146	3	185752912	197662680	2	1	2	1
														RPE1_B2D1_PDS1	147	3	197666370	197686740	2	1	2	0
														RPE1_B2D1_PDS1	148	3	197687778	198181744	2	1	2	1
														RPE1_B2D1_PDS1	149	4	11961	9094802	2	1	2	1
														RPE1_B2D1_PDS1	150	4	9095845	9396946	2	1	3	1
														RPE1_B2D1_PDS1	151	4	9398015	9448207	2	1	2	1
														RPE1_B2D1_PDS1	152	4	9449425	9886086	2	1	3	1
														RPE1_B2D1_PDS1	153	4	9887219	10099819	2	1	2	1
														RPE1_B2D1_PDS1	154	4	10100969	10138282	2	1	3	1
														RPE1_B2D1_PDS1	155	4	10139329	10232281	2	1	3	0
														RPE1_B2D1_PDS1	156	4	10233521	10422699	2	1	3	1
														RPE1_B2D1_PDS1	157	4	10424318	12311276	2	1	2	1
														RPE1_B2D1_PDS1	158	4	12312308	12377262	2	1	3	1
														RPE1_B2D1_PDS1	159	4	12379967	12383515	2	1	2	1
														RPE1_B2D1_PDS1	160	4	12384946	12448775	2	1	3	1
														RPE1_B2D1_PDS1	161	4	12449877	21234385	2	1	2	1
														RPE1_B2D1_PDS1	162	4	21236529	21367884	2	1	3	1
														RPE1_B2D1_PDS1	163	4	21369527	24206763	2	1	2	1
														RPE1_B2D1_PDS1	164	4	24208066	24288527	2	1	3	1
														RPE1_B2D1_PDS1	165	4	24289597	35012757	2	1	2	1
														RPE1_B2D1_PDS1	166	4	35013783	35156940	2	1	1	0
														RPE1_B2D1_PDS1	167	4	35158211	39614599	2	1	2	1
														RPE1_B2D1_PDS1	168	4	39617132	39834132	2	1	1	0
														RPE1_B2D1_PDS1	169	4	39835157	57516501	2	1	2	1
														RPE1_B2D1_PDS1	170	4	57517584	57856313	2	1	3	1
														RPE1_B2D1_PDS1	171	4	57857326	57869344	2	1	3	0
														RPE1_B2D1_PDS1	172	4	57870733	57882214	2	1	3	1
														RPE1_B2D1_PDS1	173	4	57883398	77239043	2	1	2	1
														RPE1_B2D1_PDS1	174	4	77240067	77282245	2	1	3	1
														RPE1_B2D1_PDS1	175	4	77283363	77289046	2	1	3	0
														RPE1_B2D1_PDS1	176	4	77290194	77637431	2	1	3	1
														RPE1_B2D1_PDS1	177	4	77638440	131949213	2	1	2	1
														RPE1_B2D1_PDS1	178	4	131950247	132032878	2	1	1	0
														RPE1_B2D1_PDS1	179	4	132035613	132808599	2	1	2	1
														RPE1_B2D1_PDS1	180	4	132809858	133273141	2	1	1	0
														RPE1_B2D1_PDS1	181	4	133276241	139248938	2	1	2	1
														RPE1_B2D1_PDS1	182	4	139250420	139309919	2	1	1	0
														RPE1_B2D1_PDS1	183	4	139311246	151043462	2	1	2	1
														RPE1_B2D1_PDS1	184	4	151045815	151206772	2	1	1	0
														RPE1_B2D1_PDS1	185	4	151208654	160810127	2	1	2	1
														RPE1_B2D1_PDS1	186	4	160811185	160864447	2	1	1	0
														RPE1_B2D1_PDS1	187	4	160865830	189599781	2	1	2	1
														RPE1_B2D1_PDS1	188	4	189601047	189641563	2	1	3	1
														RPE1_B2D1_PDS1	189	4	189642833	190122722	2	1	2	1
														RPE1_B2D1_PDS1	190	5	11882	1026318	2	1	2	1
														RPE1_B2D1_PDS1	191	5	1027341	1058004	2	1	4	0
														RPE1_B2D1_PDS1	192	5	1059225	1061256	2	1	3	0
														RPE1_B2D1_PDS1	193	5	1062329	1180555	2	1	3	1
														RPE1_B2D1_PDS1	194	5	1181883	1192469	2	1	3	0
														RPE1_B2D1_PDS1	195	5	1193812	1223585	2	1	3	1
														RPE1_B2D1_PDS1	196	5	1224680	19577760	2	1	2	1
														RPE1_B2D1_PDS1	197	5	19579080	19579080	2	1	3	0
														RPE1_B2D1_PDS1	198	5	19580159	19641931	2	1	1	0
														RPE1_B2D1_PDS1	199	5	19643367	27425998	2	1	2	1
														RPE1_B2D1_PDS1	200	5	27427023	27432239	2	1	2	0
														RPE1_B2D1_PDS1	201	5	27433285	27442159	2	1	1	0
														RPE1_B2D1_PDS1	202	5	27443581	45776068	2	1	2	1
														RPE1_B2D1_PDS1	203	5	45777793	46036863	2	1	3	1
														RPE1_B2D1_PDS1	204	5	46038004	46065420	2	1	4	0
														RPE1_B2D1_PDS1	205	5	46066531	46113163	2	1	3	1
														RPE1_B2D1_PDS1	206	5	46114509	46114509	2	1	4	0
														RPE1_B2D1_PDS1	207	5	46115625	46164028	2	1	3	1
														RPE1_B2D1_PDS1	208	5	46165191	46281139	2	1	4	2
														RPE1_B2D1_PDS1	209	5	46282274	46300736	2	1	4	0
														RPE1_B2D1_PDS1	210	5	46302340	50182778	2	1	4	2
														RPE1_B2D1_PDS1	211	5	50183825	50324093	2	1	3	1
														RPE1_B2D1_PDS1	212	5	50325339	62872624	2	1	2	1
														RPE1_B2D1_PDS1	213	5	62873927	63029468	2	1	3	1
														RPE1_B2D1_PDS1	214	5	63030991	69124081	2	1	2	1
														RPE1_B2D1_PDS1	215	5	69125483	69487047	2	1	1	0
														RPE1_B2D1_PDS1	216	5	69489471	69627319	2	1	2	0
														RPE1_B2D1_PDS1	217	5	69631849	69695320	2	1	1	0
														RPE1_B2D1_PDS1	218	5	69782678	84312218	2	1	2	1
														RPE1_B2D1_PDS1	219	5	84315139	84408423	2	1	1	0
														RPE1_B2D1_PDS1	220	5	84409876	84925370	2	1	2	1
														RPE1_B2D1_PDS1	221	5	84926451	85031819	2	1	1	0
														RPE1_B2D1_PDS1	222	5	85034420	85094176	2	1	2	1
														RPE1_B2D1_PDS1	223	5	85096294	85359270	2	1	1	0
														RPE1_B2D1_PDS1	224	5	85360369	105614954	2	1	2	1
														RPE1_B2D1_PDS1	225	5	105616258	105657358	2	1	1	0
														RPE1_B2D1_PDS1	226	5	105658656	114385752	2	1	2	1
														RPE1_B2D1_PDS1	227	5	114387294	114696943	2	1	3	1
														RPE1_B2D1_PDS1	228	5	114698197	152306265	2	1	2	1
														RPE1_B2D1_PDS1	229	5	152307287	152697202	2	1	3	1
														RPE1_B2D1_PDS1	230	5	152698812	152732270	2	1	2	1
														RPE1_B2D1_PDS1	231	5	152733298	153208353	2	1	3	1
														RPE1_B2D1_PDS1	232	5	153209365	158588459	2	1	2	1
														RPE1_B2D1_PDS1	233	5	158592481	158638336	2	1	3	1
														RPE1_B2D1_PDS1	234	5	158639621	160893613	2	1	2	1
														RPE1_B2D1_PDS1	235	5	160894750	161064565	2	1	3	1
														RPE1_B2D1_PDS1	236	5	161066357	181363900	2	1	2	1
														RPE1_B2D1_PDS1	237	6	100116	6122003	2	1	2	1
														RPE1_B2D1_PDS1	238	6	6123028	6315510	2	1	3	1
														RPE1_B2D1_PDS1	239	6	6316569	40257574	2	1	2	1
														RPE1_B2D1_PDS1	240	6	40258608	40331601	2	1	3	1
														RPE1_B2D1_PDS1	241	6	40332676	61507604	2	1	2	1
														RPE1_B2D1_PDS1	242	6	61508658	61564386	2	1	3	1
														RPE1_B2D1_PDS1	243	6	61565557	67021509	2	1	2	1
														RPE1_B2D1_PDS1	244	6	67022702	67189374	2	1	1	0
														RPE1_B2D1_PDS1	245	6	67190537	67233025	2	1	2	1
														RPE1_B2D1_PDS1	246	6	67234185	67277220	2	1	1	0
														RPE1_B2D1_PDS1	247	6	67278340	67308141	2	1	2	1
														RPE1_B2D1_PDS1	248	6	67309389	67424726	2	1	1	0
														RPE1_B2D1_PDS1	249	6	67426185	67520346	2	1	2	1
														RPE1_B2D1_PDS1	250	6	67521360	67802407	2	1	2	0
														RPE1_B2D1_PDS1	251	6	67803984	73229403	2	1	2	1
														RPE1_B2D1_PDS1	252	6	73231743	73704629	2	1	1	0
														RPE1_B2D1_PDS1	253	6	73706020	75741574	2	1	2	1
														RPE1_B2D1_PDS1	254	6	75743121	75928410	2	1	1	0
														RPE1_B2D1_PDS1	255	6	75929603	90680247	2	1	2	1
														RPE1_B2D1_PDS1	256	6	90681248	90934907	2	1	3	1
														RPE1_B2D1_PDS1	257	6	90935912	91095584	2	1	2	1
														RPE1_B2D1_PDS1	258	6	91096606	91140104	2	1	3	1
														RPE1_B2D1_PDS1	259	6	91144311	101884909	2	1	2	1
														RPE1_B2D1_PDS1	260	6	101885994	101951254	2	1	1	0
														RPE1_B2D1_PDS1	261	6	101952269	102456364	2	1	2	1
														RPE1_B2D1_PDS1	262	6	102457371	102778940	2	1	1	0
														RPE1_B2D1_PDS1	263	6	102780336	121391496	2	1	2	1
														RPE1_B2D1_PDS1	264	6	121393194	121521389	2	1	1	0
														RPE1_B2D1_PDS1	265	6	121522452	149596021	2	1	2	1
														RPE1_B2D1_PDS1	266	6	149598007	149762085	2	1	1	0
														RPE1_B2D1_PDS1	267	6	149763117	163945099	2	1	2	1
														RPE1_B2D1_PDS1	268	6	163946133	163952148	2	1	3	1
														RPE1_B2D1_PDS1	269	6	163954302	164106481	2	1	2	1
														RPE1_B2D1_PDS1	270	6	164107587	164209094	2	1	3	1
														RPE1_B2D1_PDS1	271	6	164210360	167199964	2	1	2	1
														RPE1_B2D1_PDS1	272	6	167201245	167243906	2	1	3	1
														RPE1_B2D1_PDS1	273	6	167245295	168334740	2	1	2	1
														RPE1_B2D1_PDS1	274	6	168336513	168514552	2	1	3	1
														RPE1_B2D1_PDS1	275	6	168515602	170740469	2	1	2	1
														RPE1_B2D1_PDS1	276	7	20608	23447633	2	1	2	1
														RPE1_B2D1_PDS1	277	7	23449393	23509253	2	1	1	0
														RPE1_B2D1_PDS1	278	7	23511274	37271786	2	1	2	1
														RPE1_B2D1_PDS1	279	7	37273068	37435821	2	1	3	1
														RPE1_B2D1_PDS1	280	7	37436826	57862936	2	1	2	1
														RPE1_B2D1_PDS1	281	7	57864221	62370868	2	1	4	2
														RPE1_B2D1_PDS1	282	7	62372386	62521209	2	1	9	4
														RPE1_B2D1_PDS1	283	7	62522213	63112975	2	1	3	1
														RPE1_B2D1_PDS1	284	7	63114111	72176279	2	1	1	0
														RPE1_B2D1_PDS1	285	7	72177421	77627396	2	1	2	1
														RPE1_B2D1_PDS1	286	7	77628682	77685501	2	1	1	0
														RPE1_B2D1_PDS1	287	7	77686988	82940759	2	1	2	1
														RPE1_B2D1_PDS1	288	7	82943749	82990191	2	1	1	0
														RPE1_B2D1_PDS1	289	7	82991305	86706273	2	1	2	1
														RPE1_B2D1_PDS1	290	7	86707753	86811918	2	1	3	1
														RPE1_B2D1_PDS1	291	7	86813028	105474491	2	1	2	1
														RPE1_B2D1_PDS1	292	7	105475792	105574126	2	1	1	0
														RPE1_B2D1_PDS1	293	7	105575458	108729244	2	1	2	1
														RPE1_B2D1_PDS1	294	7	108730366	108774886	2	1	3	1
														RPE1_B2D1_PDS1	295	7	108776789	108861100	2	1	3	0
														RPE1_B2D1_PDS1	296	7	108862564	108999141	2	1	3	1
														RPE1_B2D1_PDS1	297	7	109001837	150549896	2	1	2	1
														RPE1_B2D1_PDS1	298	7	150551051	150623783	2	1	3	1
														RPE1_B2D1_PDS1	299	7	150625654	153162435	2	1	2	1
														RPE1_B2D1_PDS1	300	7	153164204	153235178	2	1	3	1
														RPE1_B2D1_PDS1	301	7	153236419	153909960	2	1	2	1
														RPE1_B2D1_PDS1	302	7	153911036	154054570	2	1	3	1
														RPE1_B2D1_PDS1	303	7	154055705	154099957	2	1	2	0
														RPE1_B2D1_PDS1	304	7	154101006	154127035	2	1	2	1
														RPE1_B2D1_PDS1	305	7	154128101	154218810	2	1	3	1
														RPE1_B2D1_PDS1	306	7	154219847	157801471	2	1	2	1
														RPE1_B2D1_PDS1	307	7	157802735	158268356	2	1	3	1
														RPE1_B2D1_PDS1	308	7	158269750	158335926	2	1	2	1
														RPE1_B2D1_PDS1	309	7	158337097	158339519	2	1	2	0
														RPE1_B2D1_PDS1	310	7	158340648	158361333	2	1	3	0
														RPE1_B2D1_PDS1	311	7	158363059	159203382	2	1	2	1
														RPE1_B2D1_PDS1	312	7	159205468	159334386	2	1	3	1
														RPE1_B2D1_PDS1	313	8	61774	20750956	2	1	2	1
														RPE1_B2D1_PDS1	314	8	20752508	20802389	2	1	3	1
														RPE1_B2D1_PDS1	315	8	20804823	34241224	2	1	2	1
														RPE1_B2D1_PDS1	316	8	34242402	34403328	2	1	3	1
														RPE1_B2D1_PDS1	317	8	34404349	35650882	2	1	2	1
														RPE1_B2D1_PDS1	318	8	35652497	35876808	2	1	3	1
														RPE1_B2D1_PDS1	319	8	35878013	43566013	2	1	2	1
														RPE1_B2D1_PDS1	320	8	43567442	43857444	2	1	3	1
														RPE1_B2D1_PDS1	321	8	43859221	43918553	2	1	4	2
														RPE1_B2D1_PDS1	322	8	43920243	43939345	2	1	3	1
														RPE1_B2D1_PDS1	323	8	43940679	43966135	2	1	4	0
														RPE1_B2D1_PDS1	324	8	43967245	43970212	2	1	5	0
														RPE1_B2D1_PDS1	325	8	43971216	43971216	2	1	27	0
														RPE1_B2D1_PDS1	326	8	43972484	46080465	2	1	3	1
														RPE1_B2D1_PDS1	327	8	46081958	46496243	2	1	3	0
														RPE1_B2D1_PDS1	328	8	46497387	46915837	2	1	3	1
														RPE1_B2D1_PDS1	329	8	46917036	66569322	2	1	2	1
														RPE1_B2D1_PDS1	330	8	66570490	67080699	2	1	1	0
														RPE1_B2D1_PDS1	331	8	67086790	72695748	2	1	2	1
														RPE1_B2D1_PDS1	332	8	72697125	72763120	2	1	3	1
														RPE1_B2D1_PDS1	333	8	72764676	75476747	2	1	2	1
														RPE1_B2D1_PDS1	334	8	75477815	75534589	2	1	1	0
														RPE1_B2D1_PDS1	335	8	75535674	77392808	2	1	2	1
														RPE1_B2D1_PDS1	336	8	77394041	77485706	2	1	1	0
														RPE1_B2D1_PDS1	337	8	77486805	94560892	2	1	2	1
														RPE1_B2D1_PDS1	338	8	94561935	94628471	2	1	1	0
														RPE1_B2D1_PDS1	339	8	94631087	104001495	2	1	2	1
														RPE1_B2D1_PDS1	340	8	104002958	104134049	2	1	1	0
														RPE1_B2D1_PDS1	341	8	104135384	130033102	2	1	2	1
														RPE1_B2D1_PDS1	342	8	130034416	130210335	2	1	1	0
														RPE1_B2D1_PDS1	343	8	130212730	145078402	2	1	2	1
														RPE1_B2D1_PDS1	344	9	10469	6694074	2	1	2	1
														RPE1_B2D1_PDS1	345	9	6695397	6865031	2	1	1	0
														RPE1_B2D1_PDS1	346	9	6866092	16980102	2	1	2	1
														RPE1_B2D1_PDS1	347	9	16981500	17026507	2	1	1	0
														RPE1_B2D1_PDS1	348	9	17028237	27996206	2	1	2	1
														RPE1_B2D1_PDS1	349	9	27997219	27998302	2	1	3	0
														RPE1_B2D1_PDS1	350	9	27999385	33286934	2	1	2	1
														RPE1_B2D1_PDS1	351	9	33288612	34760302	2	1	1	0
														RPE1_B2D1_PDS1	352	9	34762520	75426961	2	1	2	1
														RPE1_B2D1_PDS1	353	9	75428011	75496469	2	1	3	1
														RPE1_B2D1_PDS1	354	9	75497491	84820822	2	1	2	1
														RPE1_B2D1_PDS1	355	9	84822140	84963549	2	1	3	1
														RPE1_B2D1_PDS1	356	9	84964784	84985163	2	1	3	0
														RPE1_B2D1_PDS1	357	9	84986210	85086926	2	1	3	1
														RPE1_B2D1_PDS1	358	9	85088017	117164106	2	1	2	1
														RPE1_B2D1_PDS1	359	9	117165231	117357554	2	1	3	1
														RPE1_B2D1_PDS1	360	9	117358994	119267612	2	1	2	1
														RPE1_B2D1_PDS1	361	9	119268705	119869137	2	1	3	1
														RPE1_B2D1_PDS1	362	9	119870304	134388935	2	1	2	1
														RPE1_B2D1_PDS1	363	9	134390456	134988089	2	1	3	1
														RPE1_B2D1_PDS1	364	9	134989400	135101500	2	1	2	1
														RPE1_B2D1_PDS1	365	9	135102691	135148729	2	1	3	1
														RPE1_B2D1_PDS1	366	9	135149808	136544457	2	1	2	1
														RPE1_B2D1_PDS1	367	9	136545938	136703167	2	1	3	1
														RPE1_B2D1_PDS1	368	9	136704589	138256233	2	1	2	1
														RPE1_B2D1_PDS1	369	10	15029	6895154	2	1	3	1
														RPE1_B2D1_PDS1	370	10	6896533	6964362	2	1	4	2
														RPE1_B2D1_PDS1	371	10	6965546	7216734	2	1	5	2
														RPE1_B2D1_PDS1	372	10	7218539	7520364	2	1	3	1
														RPE1_B2D1_PDS1	373	10	7521478	7575099	2	1	2	1
														RPE1_B2D1_PDS1	374	10	7576130	7962619	2	1	3	1
														RPE1_B2D1_PDS1	375	10	7963648	8023929	2	1	2	1
														RPE1_B2D1_PDS1	376	10	8025232	8386813	2	1	3	1
														RPE1_B2D1_PDS1	377	10	8388262	11245099	2	1	2	1
														RPE1_B2D1_PDS1	378	10	11246427	20115805	2	1	1	0
														RPE1_B2D1_PDS1	379	10	20116852	20232727	2	1	2	1
														RPE1_B2D1_PDS1	380	10	20233966	20532567	2	1	3	1
														RPE1_B2D1_PDS1	381	10	20533677	26982498	2	1	2	1
														RPE1_B2D1_PDS1	382	10	26983865	27289376	2	1	1	0
														RPE1_B2D1_PDS1	383	10	27290389	33559593	2	1	2	1
														RPE1_B2D1_PDS1	384	10	33561101	38476331	2	1	1	0
														RPE1_B2D1_PDS1	385	10	38478535	38634891	2	1	2	1
														RPE1_B2D1_PDS1	386	10	38635908	38738095	2	1	1	0
														RPE1_B2D1_PDS1	387	10	38739131	83901167	2	1	2	1
														RPE1_B2D1_PDS1	388	10	83902432	83975040	2	1	3	1
														RPE1_B2D1_PDS1	389	10	83976135	86972880	2	1	2	1
														RPE1_B2D1_PDS1	390	10	86974121	86974121	2	1	2	0
														RPE1_B2D1_PDS1	391	10	86975367	86982093	2	1	1	0
														RPE1_B2D1_PDS1	392	10	86983391	105017167	2	1	2	1
														RPE1_B2D1_PDS1	393	10	105018659	105604756	2	1	3	1
														RPE1_B2D1_PDS1	394	10	105606661	111347134	2	1	2	1
														RPE1_B2D1_PDS1	395	10	111348818	111833358	2	1	3	1
														RPE1_B2D1_PDS1	396	10	111834716	121194685	2	1	2	1
														RPE1_B2D1_PDS1	397	10	121195851	121432941	2	1	3	1
														RPE1_B2D1_PDS1	398	10	121434209	132769017	2	1	2	1
														RPE1_B2D1_PDS1	399	10	132770168	133220763	2	1	3	1
														RPE1_B2D1_PDS1	400	10	133221877	133787009	2	1	2	1
														RPE1_B2D1_PDS1	401	11	87268	1209163	2	1	2	1
														RPE1_B2D1_PDS1	402	11	1211074	1402540	2	1	3	1
														RPE1_B2D1_PDS1	403	11	1403616	9664023	2	1	2	1
														RPE1_B2D1_PDS1	404	11	9665253	9671421	2	1	2	0
														RPE1_B2D1_PDS1	405	11	9673070	21170687	2	1	2	1
														RPE1_B2D1_PDS1	406	11	21171839	21223472	2	1	3	1
														RPE1_B2D1_PDS1	407	11	21224478	25016643	2	1	2	1
														RPE1_B2D1_PDS1	408	11	25018169	25049106	2	1	1	0
														RPE1_B2D1_PDS1	409	11	25050454	25185361	2	1	2	1
														RPE1_B2D1_PDS1	410	11	25186492	25216110	2	1	2	0
														RPE1_B2D1_PDS1	411	11	25217221	50318845	2	1	2	1
														RPE1_B2D1_PDS1	412	11	50319882	55278699	2	1	4	2
														RPE1_B2D1_PDS1	413	11	55279811	79697505	2	1	2	1
														RPE1_B2D1_PDS1	414	11	79698519	79781966	2	1	3	1
														RPE1_B2D1_PDS1	415	11	79784000	92204952	2	1	2	1
														RPE1_B2D1_PDS1	416	11	92206691	92314501	2	1	3	1
														RPE1_B2D1_PDS1	417	11	92315635	99310602	2	1	2	1
														RPE1_B2D1_PDS1	418	11	99312016	99363046	2	1	1	0
														RPE1_B2D1_PDS1	419	11	99365725	135076424	2	1	2	1
														RPE1_B2D1_PDS1	420	12	11065	5082367	2	1	3	1
														RPE1_B2D1_PDS1	421	12	5084042	5176710	2	1	4	1
														RPE1_B2D1_PDS1	422	12	5177892	5204609	2	1	3	1
														RPE1_B2D1_PDS1	423	12	5205881	5254877	2	1	4	1
														RPE1_B2D1_PDS1	424	12	5255962	5257931	2	1	4	0
														RPE1_B2D1_PDS1	425	12	5260149	32299978	2	1	3	1
														RPE1_B2D1_PDS1	426	12	32300998	32546655	2	1	2	1
														RPE1_B2D1_PDS1	427	12	32547792	32595983	2	1	3	1
														RPE1_B2D1_PDS1	428	12	32597014	32658851	2	1	2	1
														RPE1_B2D1_PDS1	429	12	32660057	34323577	2	1	3	1
														RPE1_B2D1_PDS1	430	12	34324623	34464018	2	1	4	1
														RPE1_B2D1_PDS1	431	12	34465109	34541006	2	1	5	2
														RPE1_B2D1_PDS1	432	12	34542107	37523614	2	1	4	1
														RPE1_B2D1_PDS1	433	12	37524720	37632962	2	1	3	0
														RPE1_B2D1_PDS1	434	12	37634030	38292811	2	1	3	1
														RPE1_B2D1_PDS1	435	12	38293955	86216721	2	1	2	1
														RPE1_B2D1_PDS1	436	12	86218001	86451675	2	1	1	0
														RPE1_B2D1_PDS1	437	12	86452910	97258957	2	1	2	1
														RPE1_B2D1_PDS1	438	12	97260091	97915474	2	1	3	1
														RPE1_B2D1_PDS1	439	12	97916563	102314706	2	1	2	1
														RPE1_B2D1_PDS1	440	12	102316906	102894571	2	1	3	1
														RPE1_B2D1_PDS1	441	12	102895573	114050863	2	1	2	1
														RPE1_B2D1_PDS1	442	12	114051992	114113511	2	1	3	1
														RPE1_B2D1_PDS1	443	12	114114717	115005086	2	1	2	1
														RPE1_B2D1_PDS1	444	12	115006106	115420492	2	1	3	1
														RPE1_B2D1_PDS1	445	12	115421567	128431608	2	1	2	1
														RPE1_B2D1_PDS1	446	12	128432780	128522244	2	1	3	1
														RPE1_B2D1_PDS1	447	12	128523350	128524443	2	1	3	0
														RPE1_B2D1_PDS1	448	12	128525463	128624884	2	1	3	1
														RPE1_B2D1_PDS1	449	12	128626073	129124979	2	1	2	1
														RPE1_B2D1_PDS1	450	12	129126340	129321650	2	1	3	1
														RPE1_B2D1_PDS1	451	12	129323760	129388807	2	1	3	0
														RPE1_B2D1_PDS1	452	12	129389857	129410118	2	1	2	1
														RPE1_B2D1_PDS1	453	12	129411369	130413207	2	1	3	1
														RPE1_B2D1_PDS1	454	12	130414488	131363370	2	1	2	1
														RPE1_B2D1_PDS1	455	12	131365277	131431442	2	1	3	1
														RPE1_B2D1_PDS1	456	12	131432751	131476046	2	1	2	1
														RPE1_B2D1_PDS1	457	12	131477583	131535068	2	1	3	1
														RPE1_B2D1_PDS1	458	12	131537088	132347222	2	1	2	1
														RPE1_B2D1_PDS1	459	12	132348329	132410444	2	1	3	1
														RPE1_B2D1_PDS1	460	12	132411640	133264676	2	1	2	1
														RPE1_B2D1_PDS1	461	13	18445955	19930367	2	1	2	1
														RPE1_B2D1_PDS1	462	13	19932369	19995738	2	1	1	0
														RPE1_B2D1_PDS1	463	13	19997310	20958317	2	1	2	1
														RPE1_B2D1_PDS1	464	13	20959411	21124059	2	1	1	0
														RPE1_B2D1_PDS1	465	13	21125306	22053911	2	1	2	1
														RPE1_B2D1_PDS1	466	13	22055334	22211401	2	1	3	1
														RPE1_B2D1_PDS1	467	13	22212531	52830808	2	1	2	1
														RPE1_B2D1_PDS1	468	13	52831816	52919593	2	1	3	1
														RPE1_B2D1_PDS1	469	13	52920619	52929020	2	1	2	1
														RPE1_B2D1_PDS1	470	13	52931425	53168636	2	1	3	1
														RPE1_B2D1_PDS1	471	13	53169664	59417079	2	1	2	1
														RPE1_B2D1_PDS1	472	13	59418290	59498295	2	1	3	1
														RPE1_B2D1_PDS1	473	13	59502581	62160325	2	1	2	1
														RPE1_B2D1_PDS1	474	13	62161928	62207309	2	1	1	0
														RPE1_B2D1_PDS1	475	13	62208354	62311038	2	1	2	1
														RPE1_B2D1_PDS1	476	13	62312358	62840787	2	1	1	0
														RPE1_B2D1_PDS1	477	13	62841796	62920168	2	1	2	1
														RPE1_B2D1_PDS1	478	13	62921407	63232788	2	1	1	0
														RPE1_B2D1_PDS1	479	13	63234010	63355720	2	1	2	1
														RPE1_B2D1_PDS1	480	13	63357796	63546241	2	1	1	0
														RPE1_B2D1_PDS1	481	13	63547567	63741274	2	1	2	1
														RPE1_B2D1_PDS1	482	13	63742873	63940124	2	1	1	0
														RPE1_B2D1_PDS1	483	13	63941567	78925090	2	1	2	1
														RPE1_B2D1_PDS1	484	13	78926247	78970285	2	1	3	1
														RPE1_B2D1_PDS1	485	13	78971642	82364839	2	1	2	1
														RPE1_B2D1_PDS1	486	13	82368290	82728660	2	1	1	0
														RPE1_B2D1_PDS1	487	13	82730037	84969294	2	1	2	1
														RPE1_B2D1_PDS1	488	13	84970675	85078893	2	1	1	0
														RPE1_B2D1_PDS1	489	13	85080075	85936026	2	1	2	1
														RPE1_B2D1_PDS1	490	13	85937413	86025621	2	1	1	0
														RPE1_B2D1_PDS1	491	13	86026761	87188504	2	1	2	1
														RPE1_B2D1_PDS1	492	13	87189526	87243487	2	1	1	0
														RPE1_B2D1_PDS1	493	13	87247223	87624536	2	1	2	1
														RPE1_B2D1_PDS1	494	13	87625924	87746126	2	1	1	0
														RPE1_B2D1_PDS1	495	13	87747713	89268783	2	1	2	1
														RPE1_B2D1_PDS1	496	13	89270139	89383912	2	1	1	0
														RPE1_B2D1_PDS1	497	13	89385901	90275825	2	1	2	1
														RPE1_B2D1_PDS1	498	13	90276872	90336592	2	1	1	0
														RPE1_B2D1_PDS1	499	13	90338303	111670330	2	1	2	1
														RPE1_B2D1_PDS1	500	13	111671336	111673951	2	1	2	0
														RPE1_B2D1_PDS1	501	13	111675335	111864084	2	1	3	1
														RPE1_B2D1_PDS1	502	13	111865169	111927529	2	1	2	1
														RPE1_B2D1_PDS1	503	13	111928683	112015638	2	1	2	0
														RPE1_B2D1_PDS1	504	13	112016672	114343123	2	1	2	1
														RPE1_B2D1_PDS1	505	14	18223583	25464616	2	1	2	1
														RPE1_B2D1_PDS1	506	14	25465824	26262516	2	1	3	1
														RPE1_B2D1_PDS1	507	14	26265005	31223915	2	1	2	1
														RPE1_B2D1_PDS1	508	14	31225502	31432935	2	1	1	0
														RPE1_B2D1_PDS1	509	14	31434066	34471638	2	1	2	1
														RPE1_B2D1_PDS1	510	14	34472734	35020125	2	1	1	0
														RPE1_B2D1_PDS1	511	14	35021712	35753994	2	1	2	1
														RPE1_B2D1_PDS1	512	14	35755270	35892232	2	1	1	0
														RPE1_B2D1_PDS1	513	14	35893459	39791955	2	1	2	1
														RPE1_B2D1_PDS1	514	14	39793095	39876830	2	1	3	1
														RPE1_B2D1_PDS1	515	14	39877985	49062875	2	1	2	1
														RPE1_B2D1_PDS1	516	14	49063913	49341503	2	1	3	1
														RPE1_B2D1_PDS1	517	14	49342643	49655540	2	1	2	1
														RPE1_B2D1_PDS1	518	14	49657107	49936751	2	1	1	0
														RPE1_B2D1_PDS1	519	14	49938417	52679338	2	1	2	1
														RPE1_B2D1_PDS1	520	14	52680425	52844682	2	1	1	0
														RPE1_B2D1_PDS1	521	14	52846379	63658178	2	1	2	1
														RPE1_B2D1_PDS1	522	14	63660513	63771862	2	1	1	0
														RPE1_B2D1_PDS1	523	14	63772911	66224196	2	1	2	1
														RPE1_B2D1_PDS1	524	14	66226408	66294988	2	1	3	1
														RPE1_B2D1_PDS1	525	14	66296138	78447317	2	1	2	1
														RPE1_B2D1_PDS1	526	14	78448375	78524862	2	1	3	1
														RPE1_B2D1_PDS1	527	14	78526827	81816738	2	1	2	1
														RPE1_B2D1_PDS1	528	14	81817815	81968927	2	1	3	1
														RPE1_B2D1_PDS1	529	14	81971149	87915962	2	1	2	1
														RPE1_B2D1_PDS1	530	14	87917070	88049188	2	1	3	1
														RPE1_B2D1_PDS1	531	14	88050318	97676141	2	1	2	1
														RPE1_B2D1_PDS1	532	14	97677334	97770040	2	1	3	1
														RPE1_B2D1_PDS1	533	14	97771112	105393573	2	1	2	1
														RPE1_B2D1_PDS1	534	14	105395970	105502641	2	1	3	1
														RPE1_B2D1_PDS1	535	14	105503839	105581107	2	1	3	0
														RPE1_B2D1_PDS1	536	14	105582283	105586952	2	1	4	0
														RPE1_B2D1_PDS1	537	14	105588091	105600961	2	1	4	2
														RPE1_B2D1_PDS1	538	14	105602276	105865716	2	1	3	1
														RPE1_B2D1_PDS1	539	14	105866869	106880670	2	1	2	1
														RPE1_B2D1_PDS1	540	15	19795285	28486759	2	1	2	1
														RPE1_B2D1_PDS1	541	15	28494434	28632448	2	1	1	0
														RPE1_B2D1_PDS1	542	15	28634166	28675764	2	1	2	0
														RPE1_B2D1_PDS1	543	15	28678329	28767874	2	1	1	0
														RPE1_B2D1_PDS1	544	15	28768988	41266422	2	1	2	1
														RPE1_B2D1_PDS1	545	15	41267633	41412591	2	1	1	0
														RPE1_B2D1_PDS1	546	15	41416997	46393101	2	1	2	1
														RPE1_B2D1_PDS1	547	15	46396273	46499816	2	1	3	1
														RPE1_B2D1_PDS1	548	15	46500955	47307854	2	1	2	1
														RPE1_B2D1_PDS1	549	15	47309057	47831031	2	1	3	1
														RPE1_B2D1_PDS1	550	15	47832057	47854161	2	1	2	1
														RPE1_B2D1_PDS1	551	15	47855265	47934255	2	1	3	1
														RPE1_B2D1_PDS1	552	15	47935707	53074674	2	1	2	1
														RPE1_B2D1_PDS1	553	15	53076044	53140057	2	1	3	1
														RPE1_B2D1_PDS1	554	15	53141170	53386389	2	1	2	1
														RPE1_B2D1_PDS1	555	15	53387522	53488830	2	1	3	1
														RPE1_B2D1_PDS1	556	15	53489847	54814780	2	1	2	1
														RPE1_B2D1_PDS1	557	15	54816189	54912813	2	1	3	1
														RPE1_B2D1_PDS1	558	15	54914157	58609197	2	1	2	1
														RPE1_B2D1_PDS1	559	15	58610570	58863941	2	1	1	0
														RPE1_B2D1_PDS1	560	15	58865090	86452301	2	1	2	1
														RPE1_B2D1_PDS1	561	15	86453481	86498099	2	1	3	1
														RPE1_B2D1_PDS1	562	15	86499159	89919241	2	1	2	1
														RPE1_B2D1_PDS1	563	15	89920491	89920491	2	1	1	0
														RPE1_B2D1_PDS1	564	15	89923392	89982245	2	1	2	1
														RPE1_B2D1_PDS1	565	15	89984183	90022590	2	1	1	0
														RPE1_B2D1_PDS1	566	15	90024055	90094601	2	1	2	1
														RPE1_B2D1_PDS1	567	15	90096057	90114608	2	1	2	0
														RPE1_B2D1_PDS1	568	15	90115693	98136315	2	1	2	1
														RPE1_B2D1_PDS1	569	15	98137554	98183869	2	1	3	1
														RPE1_B2D1_PDS1	570	15	98185167	101980591	2	1	2	1
														RPE1_B2D1_PDS1	571	16	10291	893361	2	1	3	1
														RPE1_B2D1_PDS1	572	16	894433	7493006	2	1	2	1
														RPE1_B2D1_PDS1	573	16	7494035	7810124	2	1	3	1
														RPE1_B2D1_PDS1	574	16	7811146	10696378	2	1	2	1
														RPE1_B2D1_PDS1	575	16	10697467	10763593	2	1	1	0
														RPE1_B2D1_PDS1	576	16	10764945	18811870	2	1	2	1
														RPE1_B2D1_PDS1	577	16	18812902	18838536	2	1	1	0
														RPE1_B2D1_PDS1	578	16	18839583	18891469	2	1	2	1
														RPE1_B2D1_PDS1	579	16	18892636	18956052	2	1	1	0
														RPE1_B2D1_PDS1	580	16	18957125	65408481	2	1	2	1
														RPE1_B2D1_PDS1	581	16	65409820	65514515	2	1	3	1
														RPE1_B2D1_PDS1	582	16	65515659	78913828	2	1	2	1
														RPE1_B2D1_PDS1	583	16	78914940	79249348	2	1	3	1
														RPE1_B2D1_PDS1	584	16	79250395	90226358	2	1	2	1
														RPE1_B2D1_PDS1	585	17	151035	10388741	2	1	2	1
														RPE1_B2D1_PDS1	586	17	10391659	10461824	2	1	3	1
														RPE1_B2D1_PDS1	587	17	10464006	10984505	2	1	2	1
														RPE1_B2D1_PDS1	588	17	10985706	11285848	2	1	3	1
														RPE1_B2D1_PDS1	589	17	11286969	22628973	2	1	2	1
														RPE1_B2D1_PDS1	590	17	22631852	22653638	2	1	2	0
														RPE1_B2D1_PDS1	591	17	22654773	26969711	2	1	4	2
														RPE1_B2D1_PDS1	592	17	26970841	30929965	2	1	2	1
														RPE1_B2D1_PDS1	593	17	30931073	30999483	2	1	1	0
														RPE1_B2D1_PDS1	594	17	31001190	31899900	2	1	2	1
														RPE1_B2D1_PDS1	595	17	31901637	32283523	2	1	1	0
														RPE1_B2D1_PDS1	596	17	32284525	33329786	2	1	2	1
														RPE1_B2D1_PDS1	597	17	33332052	34016251	2	1	3	1
														RPE1_B2D1_PDS1	598	17	34017365	34128028	2	1	2	1
														RPE1_B2D1_PDS1	599	17	34129748	34356270	2	1	3	1
														RPE1_B2D1_PDS1	600	17	34357370	51529537	2	1	2	1
														RPE1_B2D1_PDS1	601	17	51531190	51991585	2	1	3	1
														RPE1_B2D1_PDS1	602	17	51992871	54068358	2	1	2	1
														RPE1_B2D1_PDS1	603	17	54069628	54139041	2	1	3	1
														RPE1_B2D1_PDS1	604	17	54140469	54402079	2	1	2	1
														RPE1_B2D1_PDS1	605	17	54403827	54588141	2	1	3	1
														RPE1_B2D1_PDS1	606	17	54589165	58729318	2	1	2	1
														RPE1_B2D1_PDS1	607	17	58731169	58827630	2	1	1	0
														RPE1_B2D1_PDS1	608	17	58828796	58909781	2	1	2	1
														RPE1_B2D1_PDS1	609	17	58910882	58932864	2	1	2	0
														RPE1_B2D1_PDS1	610	17	58935976	59355775	2	1	1	0
														RPE1_B2D1_PDS1	611	17	59358011	61954714	2	1	2	1
														RPE1_B2D1_PDS1	612	17	61956872	62024078	2	1	1	0
														RPE1_B2D1_PDS1	613	17	62025668	62124200	2	1	2	1
														RPE1_B2D1_PDS1	614	17	62125611	62182352	2	1	1	0
														RPE1_B2D1_PDS1	615	17	62183805	68092182	2	1	2	1
														RPE1_B2D1_PDS1	616	17	68093252	68213478	2	1	1	0
														RPE1_B2D1_PDS1	617	17	68214781	83237603	2	1	2	1
														RPE1_B2D1_PDS1	618	18	16444	3018249	2	1	1	0
														RPE1_B2D1_PDS1	619	18	3020164	12442194	2	1	2	1
														RPE1_B2D1_PDS1	620	18	12443309	12778716	2	1	1	0
														RPE1_B2D1_PDS1	621	18	12779764	21532778	2	1	2	1
														RPE1_B2D1_PDS1	622	18	21534051	21780615	2	1	1	0
														RPE1_B2D1_PDS1	623	18	21782153	37764242	2	1	2	1
														RPE1_B2D1_PDS1	624	18	37765418	38049258	2	1	3	1
														RPE1_B2D1_PDS1	625	18	38050443	38399595	2	1	2	1
														RPE1_B2D1_PDS1	626	18	38400608	38795294	2	1	3	1
														RPE1_B2D1_PDS1	627	18	38796793	51609912	2	1	2	1
														RPE1_B2D1_PDS1	628	18	51610970	51899125	2	1	3	1
														RPE1_B2D1_PDS1	629	18	51901122	60572843	2	1	2	1
														RPE1_B2D1_PDS1	630	18	60574022	60627473	2	1	1	0
														RPE1_B2D1_PDS1	631	18	60628705	67189561	2	1	2	1
														RPE1_B2D1_PDS1	632	18	67191032	67226731	2	1	1	0
														RPE1_B2D1_PDS1	633	18	67227750	80259190	2	1	2	1
														RPE1_B2D1_PDS1	634	19	157892	24200378	2	1	2	1
														RPE1_B2D1_PDS1	635	19	24201637	27722353	2	1	4	2
														RPE1_B2D1_PDS1	636	19	27724260	27995629	2	1	2	1
														RPE1_B2D1_PDS1	637	19	27996720	28045275	2	1	3	1
														RPE1_B2D1_PDS1	638	19	28046960	28341257	2	1	2	1
														RPE1_B2D1_PDS1	639	19	28342365	28436949	2	1	3	1
														RPE1_B2D1_PDS1	640	19	28438606	32922312	2	1	2	1
														RPE1_B2D1_PDS1	641	19	32923514	32991998	2	1	1	0
														RPE1_B2D1_PDS1	642	19	32993751	58607412	2	1	2	1
														RPE1_B2D1_PDS1	643	20	80457	4008346	2	1	2	1
														RPE1_B2D1_PDS1	644	20	4012707	4033448	2	1	2	0
														RPE1_B2D1_PDS1	645	20	4037182	4112213	2	1	1	0
														RPE1_B2D1_PDS1	646	20	4113277	39709568	2	1	2	1
														RPE1_B2D1_PDS1	647	20	39710982	39788485	2	1	3	1
														RPE1_B2D1_PDS1	648	20	39789689	42109832	2	1	2	1
														RPE1_B2D1_PDS1	649	20	42110834	42167497	2	1	3	1
														RPE1_B2D1_PDS1	650	20	42168617	55970914	2	1	2	1
														RPE1_B2D1_PDS1	651	20	55972081	56102894	2	1	3	1
														RPE1_B2D1_PDS1	652	20	56104587	63397663	2	1	2	1
														RPE1_B2D1_PDS1	653	20	63398790	63460989	2	1	3	1
														RPE1_B2D1_PDS1	654	20	63462732	63503929	2	1	2	1
														RPE1_B2D1_PDS1	655	20	63504955	63558827	2	1	3	1
														RPE1_B2D1_PDS1	656	20	63559968	64331516	2	1	2	1
														RPE1_B2D1_PDS1	657	21	7762688	7762688	2	1	2	0
														RPE1_B2D1_PDS1	658	21	8522577	8547361	2	1	8	0
														RPE1_B2D1_PDS1	659	21	8549698	8553342	2	1	2	0
														RPE1_B2D1_PDS1	660	21	8560041	8588866	2	1	3	0
														RPE1_B2D1_PDS1	661	21	8590853	8668920	2	1	2	0
														RPE1_B2D1_PDS1	662	21	8671643	8679660	2	1	1	0
														RPE1_B2D1_PDS1	663	21	8682241	8694281	2	1	4	2
														RPE1_B2D1_PDS1	664	21	8695285	9169461	2	1	3	1
														RPE1_B2D1_PDS1	665	21	9171697	9176345	2	1	4	0
														RPE1_B2D1_PDS1	666	21	9183458	13236257	2	1	3	1
														RPE1_B2D1_PDS1	667	21	13237791	46699722	2	1	2	1
														RPE1_B2D1_PDS1	668	22	15284540	18186038	2	1	2	1
														RPE1_B2D1_PDS1	669	22	18187843	18385551	2	1	2	0
														RPE1_B2D1_PDS1	670	22	18386960	18491271	2	1	1	0
														RPE1_B2D1_PDS1	671	22	18492421	18504012	2	1	3	0
														RPE1_B2D1_PDS1	672	22	18510989	18525799	2	1	1	0
														RPE1_B2D1_PDS1	673	22	18527725	18538831	2	1	2	0
														RPE1_B2D1_PDS1	674	22	18540134	18582866	2	1	3	0
														RPE1_B2D1_PDS1	675	22	18597966	18623551	2	1	1	0
														RPE1_B2D1_PDS1	676	22	18624726	18634939	2	1	2	0
														RPE1_B2D1_PDS1	677	22	18636459	18652904	2	1	1	0
														RPE1_B2D1_PDS1	678	22	18655601	18720429	2	1	2	0
														RPE1_B2D1_PDS1	679	22	18728592	18738136	2	1	1	0
														RPE1_B2D1_PDS1	680	22	18739462	33269678	2	1	2	1
														RPE1_B2D1_PDS1	681	22	33271201	34374650	2	1	3	1
														RPE1_B2D1_PDS1	682	22	34375675	34891528	2	1	2	1
														RPE1_B2D1_PDS1	683	22	34892766	34987791	2	1	3	1
														RPE1_B2D1_PDS1	684	22	34989039	50802392	2	1	2	1
														RPE1_B2D1_PDS1	685	X	2781514	40926607	2	1	2	1
														RPE1_B2D1_PDS1	686	X	40927804	40932950	2	1	2	0
														RPE1_B2D1_PDS1	687	X	40934677	54113015	2	1	2	1
														RPE1_B2D1_PDS1	688	X	54118699	54196212	2	1	2	0
														RPE1_B2D1_PDS1	689	X	54207734	58397985	2	1	2	1
														RPE1_B2D1_PDS1	690	X	58400548	58527497	2	1	3	1
														RPE1_B2D1_PDS1	691	X	58529272	58540620	2	1	6	3
														RPE1_B2D1_PDS1	692	X	62465428	62471061	2	1	17	0
														RPE1_B2D1_PDS1	693	X	62472973	62482887	2	1	11	0
														RPE1_B2D1_PDS1	694	X	62484012	62485190	2	1	7	0
														RPE1_B2D1_PDS1	695	X	62487634	62493382	2	1	4	0
														RPE1_B2D1_PDS1	696	X	62495019	62505932	2	1	7	0
														RPE1_B2D1_PDS1	697	X	62507071	62514206	2	1	3	1
														RPE1_B2D1_PDS1	698	X	62516111	62536576	2	1	4	2
														RPE1_B2D1_PDS1	699	X	62538619	62845281	2	1	3	1
														RPE1_B2D1_PDS1	700	X	62848949	123132733	2	1	2	1
														RPE1_B2D1_PDS1	701	X	123134629	123192345	2	1	3	1
														RPE1_B2D1_PDS1	702	X	123193389	123841065	2	1	2	1
														RPE1_B2D1_PDS1	703	X	123842065	124058874	2	1	1	0
														RPE1_B2D1_PDS1	704	X	124059999	148719224	2	1	2	1
														RPE1_B2D1_PDS1	705	X	148722446	148980847	2	1	3	1
														RPE1_B2D1_PDS1	706	X	148982346	155699751	2	1	2	1
														RPE1_B2D1_PDS2	1	1	13116	14203709	2	1	2	1
														RPE1_B2D1_PDS2	2	1	14205650	14260384	2	1	3	1
														RPE1_B2D1_PDS2	3	1	14261463	30326452	2	1	2	1
														RPE1_B2D1_PDS2	4	1	30327653	30373657	2	1	3	1
														RPE1_B2D1_PDS2	5	1	30375192	33850818	2	1	2	1
														RPE1_B2D1_PDS2	6	1	33852493	34604971	2	1	3	1
														RPE1_B2D1_PDS2	7	1	34606697	36844236	2	1	2	1
														RPE1_B2D1_PDS2	8	1	36845628	37054474	2	1	3	1
														RPE1_B2D1_PDS2	9	1	37055950	47882092	2	1	2	1
														RPE1_B2D1_PDS2	10	1	47883605	48758393	2	1	3	1
														RPE1_B2D1_PDS2	11	1	48760465	56977206	2	1	2	1
														RPE1_B2D1_PDS2	12	1	56978821	58332613	2	1	3	1
														RPE1_B2D1_PDS2	13	1	58334137	68801128	2	1	2	1
														RPE1_B2D1_PDS2	14	1	68802615	69083530	2	1	3	1
														RPE1_B2D1_PDS2	15	1	69084562	75136699	2	1	2	1
														RPE1_B2D1_PDS2	16	1	75137945	75480329	2	1	3	1
														RPE1_B2D1_PDS2	17	1	75481383	76125062	2	1	2	1
														RPE1_B2D1_PDS2	18	1	76127173	76808243	2	1	3	1
														RPE1_B2D1_PDS2	19	1	76809450	82172802	2	1	2	1
														RPE1_B2D1_PDS2	20	1	82175112	83011503	2	1	3	1
														RPE1_B2D1_PDS2	21	1	83013311	101836634	2	1	2	1
														RPE1_B2D1_PDS2	22	1	101838178	101962052	2	1	3	1
														RPE1_B2D1_PDS2	23	1	101963153	108935031	2	1	2	1
														RPE1_B2D1_PDS2	24	1	108936210	109073928	2	1	1	0
														RPE1_B2D1_PDS2	25	1	109075686	150611194	2	1	2	1
														RPE1_B2D1_PDS2	26	1	150612358	156119533	2	1	1	0
														RPE1_B2D1_PDS2	27	1	156122848	175410558	2	1	2	1
														RPE1_B2D1_PDS2	28	1	175411653	175632908	2	1	3	1
														RPE1_B2D1_PDS2	29	1	175634040	182173807	2	1	2	1
														RPE1_B2D1_PDS2	30	1	182174977	208362429	2	1	1	0
														RPE1_B2D1_PDS2	31	1	208363921	208641589	2	1	2	1
														RPE1_B2D1_PDS2	32	1	208644861	208667041	2	1	2	0
														RPE1_B2D1_PDS2	33	1	208668507	235151079	2	1	2	1
														RPE1_B2D1_PDS2	34	1	235152356	235229231	2	1	1	0
														RPE1_B2D1_PDS2	35	1	235230617	248945703	2	1	2	1
														RPE1_B2D1_PDS2	36	2	10587	5507576	2	1	2	1
														RPE1_B2D1_PDS2	37	2	5509292	5665220	2	1	3	1
														RPE1_B2D1_PDS2	38	2	5666594	5747131	2	1	2	1
														RPE1_B2D1_PDS2	39	2	5748144	5991327	2	1	3	1
														RPE1_B2D1_PDS2	40	2	5993520	6450445	2	1	2	1
														RPE1_B2D1_PDS2	41	2	6451733	7274867	2	1	3	1
														RPE1_B2D1_PDS2	42	2	7276104	7338059	2	1	2	1
														RPE1_B2D1_PDS2	43	2	7339206	7445724	2	1	3	1
														RPE1_B2D1_PDS2	44	2	7449639	7507385	2	1	2	1
														RPE1_B2D1_PDS2	45	2	7508524	8285720	2	1	3	1
														RPE1_B2D1_PDS2	46	2	8288673	14393938	2	1	2	1
														RPE1_B2D1_PDS2	47	2	14395222	14630998	2	1	3	1
														RPE1_B2D1_PDS2	48	2	14633251	21554079	2	1	2	1
														RPE1_B2D1_PDS2	49	2	21555139	21868367	2	1	3	1
														RPE1_B2D1_PDS2	50	2	21871147	21964135	2	1	2	0
														RPE1_B2D1_PDS2	51	2	21965995	22086675	2	1	2	1
														RPE1_B2D1_PDS2	52	2	22088123	22949558	2	1	3	1
														RPE1_B2D1_PDS2	53	2	22950627	30943929	2	1	2	1
														RPE1_B2D1_PDS2	54	2	30945543	30986674	2	1	3	1
														RPE1_B2D1_PDS2	55	2	30987707	36817048	2	1	2	1
														RPE1_B2D1_PDS2	56	2	36818050	36996203	2	1	1	0
														RPE1_B2D1_PDS2	57	2	36997238	42544007	2	1	2	1
														RPE1_B2D1_PDS2	58	2	42545097	42668347	2	1	1	0
														RPE1_B2D1_PDS2	59	2	42671775	48984774	2	1	2	1
														RPE1_B2D1_PDS2	60	2	48985796	50048923	2	1	3	1
														RPE1_B2D1_PDS2	61	2	50050633	55273052	2	1	2	1
														RPE1_B2D1_PDS2	62	2	55274098	55317486	2	1	1	0
														RPE1_B2D1_PDS2	63	2	55318589	59690320	2	1	2	1
														RPE1_B2D1_PDS2	64	2	59691680	59954507	2	1	3	1
[truncated: 14,028 more rows]

## Sheet: 3.strand bias & topography
Strand bias and topography analysis results of SBS-CX-5461
Transcription Strand Bias											Replication Strand Bias											G-quadruplex enrichment															Nucleosome occupancy
Ref	Sample	Mutation	lagging_ts	leading_uts	uts_leading_wg	ts_lagging_wg	chisq_pvalue	P_adjust	flag		Ref	Sample	Mutation	lagging_ts	leading_uts	uts_leading_wg	ts_lagging_wg	chisq_pvalue	P_adjust	flag		position	signal	background	normalised_signal	normalised_background	smooth_signal	smooth_background	smooth_signal2	smooth_background2	smooth_signal3	smooth_background3	smooth_signal4	smooth_background4			position	num	sum	signal_c5	num_bg	sum_bg	signal_bg
C	TP53BRCA1CX5461	C>A	1829	1283	282100130	293695052	4.47882e-18	2.93159e-17	***		C	TP53BRCA1CX5461	C>A	3332	3506	497532719	491191725	0.115513	0.407834			-1000	41	38	1.50539	0.976864	1.08315	1	1.11007	0.977721	1.08131	0.988432	1.06601	1.00814			-1000	246218	205799	0.835841	302053	253740	0.84005
C	TP53BRCA1CX5461	C>G	490	473	282100130	293695052	0.938543	0.951761			C	TP53BRCA1CX5461	C>G	1033	976	497532719	491191725	0.118952	0.407834			-999	24	38	0.881203	0.976864	1.00971	0.987147	1.1064	0.980291	1.0657	0.992931	1.0605	1.00943			-999	246126	205738	0.835903	301980	253322	0.83887
C	TP53BRCA1CX5461	C>T	865	879	282100130	293695052	0.239422	0.359133			C	TP53BRCA1CX5461	C>T	1787	1680	497532719	491191725	0.0281718	0.184397			-998	15	40	0.550752	1.02828	1.06846	0.982005	1.12109	0.982862	1.06938	0.992931	1.0654	1.01028			-998	245835	205636	0.836479	302357	253880	0.83967
C	TP53BRCA2untreated	C>A	259	245	282100130	293695052	0.86378	0.901335			C	TP53BRCA2untreated	C>A	539	488	497532719	491191725	0.0723382	0.325522			-997	30	30	1.1015	0.771208	1.08315	0.96144	1.1321	0.982005	1.08131	0.993573	1.07764	1.00857			-997	246120	205626	0.835471	302182	253962	0.840427
C	TP53BRCA2ETO	C>A	378	405	282100130	293695052	0.12634	0.216583			C	TP53BRCA2ETO	C>A	932	778	497532719	491191725	6.62413e-05	0.0033651	**		-996	31	37	1.13822	0.951157	1.07213	0.987147	1.12353	0.98886	1.06938	0.998072	1.0807	1.012			-996	246319	206147	0.836909	301864	253255	0.838971
C	TP53BRCA1untreated	C>A	483	427	282100130	293695052	0.211602	0.344615			C	TP53BRCA1untreated	C>A	922	887	497532719	491191725	0.273211	0.485891			-995	31	41	1.13822	1.05398	1.04276	0.982005	1.11007	0.995716	1.07672	1.00386	1.09232	1.01542			-995	245875	205214	0.834627	302057	253755	0.840089
C	TP53BRCA1ETO	C>A	584	521	282100130	293695052	0.22017	0.344615			C	TP53BRCA1ETO	C>A	1177	1143	497532719	491191725	0.310195	0.485891			-994	22	40	0.807769	1.02828	1.09049	0.984576	1.11007	0.989717	1.0657	1.00386	1.09538	1.01071			-994	246267	206019	0.836569	302392	253754	0.839156
C	TP53BRCA1ETO	C>G	315	325	282100130	293695052	0.365516	0.487355			C	TP53BRCA1ETO	C>G	686	576	497532719	491191725	0.000886277	0.0101393	*		-993	21	41	0.771052	1.05398	1.11619	0.992288	1.11252	0.991431	1.07029	1.00386	1.10334	1.00943			-993	245750	205241	0.835162	301843	253485	0.839791
C	TP53BRCA1ETO	C>T	437	431	282100130	293695052	0.696754	0.79629			C	TP53BRCA1ETO	C>T	895	838	497532719	491191725	0.101789	0.407155			-992	32	39	1.17494	1.00257	1.14556	0.982005	1.12231	0.993145	1.08865	1.00514	1.11129	1.00985			-992	246174	205822	0.836082	302488	253890	0.839338
C	TP53CX5461	C>A	1790	1258	282100130	293695052	1.5131e-17	9.07859e-17	***		C	TP53CX5461	C>A	3420	3371	497532719	491191725	0.261381	0.485891			-991	48	45	1.76241	1.15681	1.16759	0.976864	1.11741	0.993145	1.08406	1.00514	1.10823	1.01414			-991	245779	205333	0.835438	301712	253106	0.8389
C	TP53BRCA2PDS	C>A	452	488	282100130	293695052	0.073141	0.138583			C	TP53BRCA2PDS	C>A	960	927	497532719	491191725	0.299136	0.485891			-990	21	33	0.771052	0.848329	1.09416	0.953728	1.0807	0.984576	1.0657	0.994216	1.09661	1.00857			-990	245936	205624	0.836087	302163	253748	0.839772
C	TP53BRCA2CX5461	C>A	2593	1667	282100130	293695052	6.16051e-38	4.9284e-37	***		C	TP53BRCA2CX5461	C>A	4635	4740	497532719	491191725	0.643021	0.758976			-989	40	36	1.46867	0.92545	1.11619	0.971722	1.08437	0.994859	1.06295	1.00321	1.10334	1.00985			-989	245579	205204	0.835595	301894	253258	0.838897
C	TP53BRCA1PDS	C>A	388	376	282100130	293695052	0.902515	0.928302			C	TP53BRCA1PDS	C>A	797	754	497532719	491191725	0.178803	0.443924			-988	19	32	0.697619	0.822622	1.06112	0.976864	1.06968	0.996572	1.04551	1.00835	1.09477	1.01071			-988	246125	205852	0.836371	302294	253835	0.839697
C	TP53BRCA1PDS	C>G	381	297	282100130	293695052	0.0068881	0.0163593	*		C	TP53BRCA1PDS	C>G	612	611	497532719	491191725	0.800359	0.850814			-987	27	40	0.991353	1.02828	1.11252	0.976864	1.0807	1.00428	1.05744	1.00707	1.11068	1.01542			-987	245261	204872	0.835322	301781	253134	0.838801
C	TP53BRCA1PDS	C>T	442	487	282100130	293695052	0.036564	0.0752174			C	TP53BRCA1PDS	C>T	871	890	497532719	491191725	0.854296	0.891439			-986	23	35	0.844486	0.899743	1.17861	0.987147	1.06846	1.00171	1.05469	1.00771	1.1168	1.01328			-986	246666	206104	0.83556	302292	254131	0.840681
C	TP53ETO	C>A	522	462	282100130	293695052	0.200085	0.335026			C	TP53ETO	C>A	1087	1038	497532719	491191725	0.174265	0.443924			-985	44	42	1.61554	1.07969	1.16392	0.989717	1.08804	1.01114	1.06112	1.00964	1.12292	1.01842			-985	245421	205232	0.836246	301849	253346	0.839314
C	TP53ETO	C>G	203	172	282100130	293695052	0.225848	0.34598			C	TP53ETO	C>G	376	370	497532719	491191725	0.692953	0.792784			-984	29	43	1.06479	1.1054	1.14556	0.979434	1.05744	1.01028	1.05194	1.01093	1.10823	1.01628			-984	245619	205085	0.834972	302059	253519	0.839303
C	TP53BRCA2untreated	C>G	162	173	282100130	293695052	0.332165	0.468939			C	TP53BRCA2untreated	C>G	326	299	497532719	491191725	0.214843	0.479585			-983	29	37	1.06479	0.951157	1.17127	0.976864	1.055	1.00771	1.05744	1.01221	1.11313	1.01714			-983	246047	206212	0.838101	302097	253895	0.840441
C	TP53BRCA2ETO	C>G	284	292	282100130	293695052	0.414047	0.532346			C	TP53BRCA2ETO	C>G	584	568	497532719	491191725	0.490764	0.703434			-982	38	37	1.39524	0.951157	1.17494	0.969152	1.06968	1.01285	1.05928	1.01542	1.11129	1.01585			-982	245708	205584	0.836698	301941	253542	0.839706
C	TP53BRCA1untreated	C>G	308	309	282100130	293695052	0.588806	0.706568			C	TP53BRCA1untreated	C>G	643	527	497532719	491191725	0.000305332	0.00549597	**		-981	28	36	1.02807	0.92545	1.15291	0.966581	1.05622	1.01457	1.05561	1.02185	1.11068	1.01757			-981	245659	205607	0.83696	302100	253415	0.838845
C	TP53BRCA1untreated	C>T	405	467	282100130	293695052	0.00704358	0.0163593	*		C	TP53BRCA1untreated	C>T	827	838	497532719	491191725	0.993707	0.993707			-980	27	40	0.991353	1.02828	1.15291	0.979434	1.05622	1.00771	1.05469	1.02378	1.11068	1.02228			-980	246058	205606	0.8356	302001	253718	0.840124
C	TP53PDS	C>A	284	315	282100130	293695052	0.0784365	0.144806			C	TP53PDS	C>A	686	673	497532719	491191725	0.555809	0.723688			-979	25	38	0.91792	0.976864	1.1933	0.982005	1.0452	1.01371	1.05928	1.02442	1.11313	1.01928			-979	246024	205730	0.836217	301989	253488	0.839396
C	TP53PDS	C>G	127	133	282100130	293695052	0.485835	0.592883			C	TP53PDS	C>G	248	263	497532719	491191725	0.604042	0.749845			-978	33	32	1.21165	0.822622	1.23368	0.989717	1.04031	1.01885	1.0657	1.02571	1.11435	1.02014			-978	245653	205225	0.835425	302029	253755	0.840167
C	TP53CX5461	C>G	402	307	282100130	293695052	0.00242763	0.00759952	**		C	TP53CX5461	C>G	817	755	497532719	491191725	0.0690552	0.325522			-977	45	44	1.65226	1.13111	1.20064	1.00771	1.03909	1.01714	1.06754	1.02828	1.11313	1.02142			-977	245271	204671	0.834468	301950	253399	0.839209
C	TP53BRCA2PDS	C>G	417	525	282100130	293695052	3.50772e-05	0.00016837	***		C	TP53BRCA2PDS	C>G	734	739	497532719	491191725	0.907759	0.920544			-976	19	36	0.697619	0.92545	1.11986	0.992288	1.01338	1.01457	1.05836	1.02442	1.10028	1.02271			-976	245897	205268	0.834773	301774	253180	0.838973
C	TP53BRCA2CX5461	C>G	535	406	282100130	293695052	0.000332863	0.00126137	**		C	TP53BRCA2CX5461	C>G	907	985	497532719	491191725	0.129952	0.411364			-975	39	38	1.43195	0.976864	1.12353	1.01542	1.02685	1.01628	1.08682	1.03021	1.1015	1.02142			-975	245924	205830	0.836964	302280	253639	0.839085
C	TP53BRCA2CX5461	C>T	1071	1160	282100130	293695052	0.00456848	0.0126512	*		C	TP53BRCA2CX5461	C>T	2294	2254	497532719	491191725	0.305053	0.485891			-974	36	42	1.3218	1.07969	1.09416	1.00514	1.02073	1.02142	1.08406	1.02506	1.09171	1.02571			-974	245451	204771	0.834264	301966	253561	0.8397
C	TP53untreated	C>A	485	456	282100130	293695052	0.743127	0.804321			C	TP53untreated	C>A	1160	1019	497532719	491191725	0.000900107	0.0101393	*		-973	30	34	1.1015	0.874036	1.0501	1.00514	1.0195	1.02399	1.08315	1.02185	1.08437	1.02356			-973	245697	205194	0.835151	302467	253888	0.83939
C	TP53untreated	C>G	217	202	282100130	293695052	0.748465	0.804321			C	TP53untreated	C>G	425	389	497532719	491191725	0.148513	0.426571			-972	32	36	1.17494	0.92545	1.04643	1.02828	1.02073	1.03085	1.08682	1.02699	1.0807	1.03085			-972	246112	205477	0.834891	302067	253496	0.839205
C	TP53untreated	C>T	434	512	282100130	293695052	0.00159948	0.00523466	**		C	TP53untreated	C>T	962	918	497532719	491191725	0.196051	0.470522			-971	28	41	1.02807	1.05398	1.03174	1.03599	1.02317	1.04027	1.08223	1.03535	1.08498	1.03513			-971	245745	205134	0.834743	302049	253534	0.839379
C	TP53ETO	C>T	429	517	282100130	293695052	0.00049918	0.00179705	**		C	TP53ETO	C>T	916	961	497532719	491191725	0.446753	0.684387			-970	38	41	1.39524	1.05398	0.995025	1.02057	1.02195	1.03856	1.08315	1.02956	1.07886	1.03685			-970	246137	206059	0.837171	301581	252903	0.83859
C	TP53BRCA2untreated	C>T	279	306	282100130	293695052	0.108782	0.195807			C	TP53BRCA2untreated	C>T	568	528	497532719	491191725	0.155436	0.426571			-969	36	41	1.3218	1.05398	0.943621	1.03085	1.01461	1.03856	1.07764	1.02635	1.07703	1.03513			-969	245616	205197	0.835438	302403	253869	0.839507
C	TP53BRCA2ETO	C>T	417	525	282100130	293695052	3.50772e-05	0.00016837	***		C	TP53BRCA2ETO	C>T	929	803	497532719	491191725	0.000985762	0.0101393	*		-968	24	39	0.881203	1.00257	0.914248	1.02314	1.00971	1.0377	1.06846	1.02442	1.06723	1.03556			-968	245982	205273	0.834503	302394	253571	0.838544
C	TP53CX5461	C>T	773	853	282100130	293695052	0.00516562	0.013775	*		C	TP53CX5461	C>T	1721	1655	497532719	491191725	0.131408	0.411364			-967	23	38	0.844486	0.976864	0.928935	1.02828	1.02317	1.03513	1.08773	1.02699	1.06662	1.03728			-967	245870	205681	0.836544	301793	253061	0.838524
C	TP53BRCA2PDS	C>T	590	556	282100130	293695052	0.746907	0.804321			C	TP53BRCA2PDS	C>T	1159	1090	497532719	491191725	0.0785521	0.332691			-966	20	45	0.734336	1.15681	0.906905	1.02571	1.03786	1.03513	1.10059	1.02506	1.07091	1.03685			-966	246282	206146	0.837031	301902	252943	0.837832
C	TP53PDS	C>T	275	345	282100130	293695052	0.000921847	0.00316062	**		C	TP53PDS	C>T	652	623	497532719	491191725	0.29779	0.485891			-965	31	34	1.13822	0.874036	0.976666	1.02828	1.07458	1.03513	1.11252	1.02635	1.06907	1.03428			-965	245889	205698	0.83655	302112	253444	0.838909
T	TP53BRCA1ETO	T>A	195	195	416112107	381772091	0.394915	0.51698			T	TP53BRCA1ETO	T>A	455	431	705384028	721735529	0.641731	0.758976			-964	24	42	0.881203	1.07969	0.932606	1.04627	1.0807	1.03171	1.10242	1.02828	1.07152	1.04027			-964	245860	205898	0.837461	302147	253446	0.838818
T	TP53BRCA2ETO	T>A	217	183	416112107	381772091	0.0103727	0.0233385	*		T	TP53BRCA2ETO	T>A	364	394	705384028	721735529	0.159964	0.426571			-963	29	43	1.06479	1.1054	0.943621	1.04113	1.09416	1.02742	1.11435	1.03021	1.07641	1.03899			-963	246442	206239	0.836866	301922	252966	0.837852
T	TP53BRCA1untreated	T>A	195	205	416112107	381772091	0.718016	0.804321			T	TP53BRCA1untreated	T>A	446	419	705384028	721735529	0.561183	0.723688			-962	28	39	1.02807	1.00257	0.987682	1.04113	1.10028	1.02656	1.1116	1.02442	1.07458	1.03342			-962	246127	206299	0.83818	302163	253513	0.838995
T	TP53BRCA2PDS	T>A	280	247	416112107	381772091	0.0151919	0.032171	*		T	TP53BRCA2PDS	T>A	499	480	705384028	721735529	0.803547	0.850814			-961	18	35	0.660902	0.899743	0.98401	1.04113	1.09906	1.03513	1.11986	1.02571	1.0758	1.03428			-961	245794	205489	0.836023	302097	253183	0.838086
T	TP53BRCA2CX5461	T>A	7217	13945	416112107	381772091	0	0	***		T	TP53BRCA2CX5461	T>A	22987	22212	705384028	721735529	0.226471	0.479585			-960	24	45	0.881203	1.15681	1.02073	1.02314	1.11252	1.03256	1.12904	1.03342	1.08253	1.03128			-960	246554	206263	0.836582	302265	253470	0.838567
T	TP53BRCA1PDS	T>A	232	200	416112107	381772091	0.0148341	0.032171	*		T	TP53BRCA1PDS	T>A	454	475	705384028	721735529	0.299139	0.485891			-959	28	38	1.02807	0.976864	0.998697	1.02828	1.12231	1.02485	1.13547	1.02571	1.0911	1.03256			-959	245879	206021	0.837895	302084	253416	0.838891
T	TP53BRCA1CX5461	T>A	6638	12401	416112107	381772091	1.23926e-281	2.23067e-280	***		T	TP53BRCA1CX5461	T>A	20720	19849	705384028	721735529	0.0437264	0.262358			-958	28	41	1.02807	1.05398	0.972995	1.0437	1.11986	1.02485	1.13455	1.02699	1.08804	1.03642			-958	246082	206145	0.837709	302486	253974	0.839621
T	TP53BRCA1CX5461	T>C	6165	12235	416112107	381772091	0	0	***		T	TP53BRCA1CX5461	T>C	19592	19346	705384028	721735529	0.31043	0.485891			-957	17	37	0.624185	0.951157	0.987682	1.01542	1.14067	1.02656	1.1373	1.02314	1.08559	1.03385			-957	246261	206473	0.838431	301720	252998	0.838518
T	TP53BRCA1CX5461	T>G	1414	2453	416112107	381772091	8.29162e-45	7.46246e-44	***		T	TP53BRCA1CX5461	T>G	4065	3634	705384028	721735529	9.34751e-05	0.0033651	**		-956	39	46	1.43195	1.18252	1.01338	1.02571	1.16515	1.02485	1.14373	1.02956	1.09294	1.03428			-956	245868	205687	0.836576	302311	253633	0.838982
T	TP53BRCA2untreated	T>A	125	111	416112107	381772091	0.115498	0.202825			T	TP53BRCA2untreated	T>A	245	229	705384028	721735529	0.627333	0.758976			-955	19	41	0.697619	1.05398	0.980338	1.00514	1.1578	1.02571	1.12721	1.02121	1.08253	1.02785			-955	246114	206053	0.837226	302366	253852	0.839551
T	TP53BRCA2untreated	T>C	222	184	416112107	381772091	0.0058572	0.0150614	*		T	TP53BRCA2untreated	T>C	396	398	705384028	721735529	0.693686	0.792784			-954	27	40	0.991353	1.02828	1.03541	1.01285	1.15903	1.02228	1.13088	1.02571	1.09416	1.02485			-954	246528	206487	0.837582	302320	253654	0.839024
T	TP53BRCA2ETO	T>C	388	315	416112107	381772091	9.69915e-05	0.000387966	***		T	TP53BRCA2ETO	T>C	776	733	705384028	721735529	0.508036	0.703434			-953	41	43	1.50539	1.1054	1.06479	1.02571	1.17127	1.02656	1.12812	1.02378	1.08988	1.02399			-953	245694	205629	0.83693	302141	253590	0.839311
T	TP53BRCA1untreated	T>C	343	322	416112107	381772091	0.0541046	0.105285			T	TP53BRCA1untreated	T>C	717	725	705384028	721735529	0.518405	0.704249			-952	27	39	0.991353	1.00257	1.02807	1.02314	1.15291	1.01885	1.11252	1.02892	1.07519	1.01971			-952	245850	205681	0.836611	302586	253752	0.838611
T	TP53BRCA1ETO	T>C	299	338	416112107	381772091	0.645939	0.750123			T	TP53BRCA1ETO	T>C	746	686	705384028	721735529	0.249302	0.485891			-951	28	28	1.02807	0.719794	1.05377	1.0437	1.16515	1.02057	1.12353	1.03342	1.08131	1.01757			-951	245975	205598	0.83585	302173	253268	0.838155
T	TP53BRCA1ETO	T>G	192	236	416112107	381772091	0.215875	0.344615			T	TP53BRCA1ETO	T>G	426	472	705384028	721735529	0.0603112	0.310172			-950	18	47	0.660902	1.20823	1.0501	1.07198	1.16515	1.03685	1.11435	1.04434	1.08253	1.02442			-950	246369	206232	0.837085	301778	253041	0.838501
T	TP53CX5461	T>A	4805	9252	416112107	381772091	8.81447e-231	1.05774e-229	***		T	TP53CX5461	T>A	15555	14552	705384028	721735529	0.000149015	0.00357635	**		-949	21	44	0.771052	1.13111	1.1015	1.05656	1.18106	1.02485	1.12996	1.03792	1.08926	1.02057			-949	245543	205033	0.835017	302117	253423	0.838825
T	TP53CX5461	T>C	4704	9299	416112107	381772091	5.62639e-250	8.10199e-249	***		T	TP53CX5461	T>C	15409	14945	705384028	721735529	0.504723	0.703434			-948	32	30	1.17494	0.771208	1.14189	1.04627	1.1884	1.02142	1.12904	1.03663	1.09416	1.01457			-948	246131	205820	0.83622	302160	253494	0.838939
T	TP53BRCA2PDS	T>C	485	405	416112107	381772091	7.20973e-05	0.000318935	***		T	TP53BRCA2PDS	T>C	948	914	705384028	721735529	0.769108	0.839027			-947	24	41	0.881203	1.05398	1.15291	1.0617	1.18718	1.02571	1.12078	1.04499	1.09355	1.01457			-947	245756	205322	0.83547	302374	253614	0.838743
T	TP53BRCA2CX5461	T>C	5509	11800	416112107	381772091	0	0	***		T	TP53BRCA2CX5461	T>C	18753	17825	705384028	721735529	0.00778998	0.0623198			-946	30	38	1.1015	0.976864	1.1933	1.05398	1.18718	1.03085	1.12629	1.04242	1.08926	1.00985			-946	245436	204933	0.834974	301965	252947	0.837669
T	TP53BRCA1PDS	T>C	447	347	416112107	381772091	1.87889e-06	1.04062e-05	***		T	TP53BRCA1PDS	T>C	915	829	705384028	721735529	0.113891	0.407834			-945	34	44	1.24837	1.13111	1.26673	1.07198	1.17616	1.02656	1.11435	1.04306	1.08498	1.01243			-945	246119	205831	0.836306	302165	253668	0.839503
T	TP53BRCA1PDS	T>G	197	215	416112107	381772091	0.989456	0.989456			T	TP53BRCA1PDS	T>G	370	393	705384028	721735529	0.250465	0.485891			-944	35	45	1.28509	1.15681	1.27407	1.03599	1.1627	1.02999	1.11527	1.04563	1.09355	1.01071			-944	246286	205644	0.834981	302039	252874	0.837222
T	TP53ETO	T>A	164	126	416112107	381772091	0.00300612	0.00901836	**		T	TP53ETO	T>A	326	346	705384028	721735529	0.285248	0.485891			-943	31	42	1.13822	1.07969	1.27407	1.01542	1.14924	1.02314	1.11252	1.04177	1.09355	1.00214			-943	245379	204741	0.834386	302168	253457	0.838796
T	TP53ETO	T>C	323	332	416112107	381772091	0.452937	0.562266			T	TP53ETO	T>C	671	757	705384028	721735529	0.0067496	0.0607464			-942	34	47	1.24837	1.20823	1.28509	1.01542	1.14067	1.03085	1.10793	1.03406	1.09538	1.00814			-942	245670	205358	0.835908	302046	253491	0.839247
T	TP53ETO	T>G	157	157	416112107	381772091	0.44525	0.562266			T	TP53ETO	T>G	349	286	705384028	721735529	0.0270013	0.184397			-941	27	39	0.991353	1.00257	1.25939	1.02057	1.14679	1.02999	1.10426	1.03021	1.08743	1.00386			-941	245629	205127	0.83511	302223	253365	0.838337
T	TP53BRCA2untreated	T>G	111	106	416112107	381772091	0.329894	0.468939			T	TP53BRCA2untreated	T>G	210	219	705384028	721735529	0.501658	0.703434			-940	32	41	1.17494	1.05398	1.26673	1.00257	1.13577	1.03513	1.10609	1.02314	1.08804	1.00557			-940	246279	205600	0.834825	302211	253304	0.838169
T	TP53BRCA2ETO	T>G	159	229	416112107	381772091	0.00675974	0.0163593	*		T	TP53BRCA2ETO	T>G	423	429	705384028	721735529	0.589176	0.744222			-939	32	40	1.17494	1.02828	1.26673	0.989717	1.13944	1.03171	1.1116	1.02763	1.08376	1.006			-939	245861	205389	0.835387	302268	253930	0.840082
T	TP53BRCA1untreated	T>G	174	209	416112107	381772091	0.343635	0.475803			T	TP53BRCA1untreated	T>G	355	386	705384028	721735529	0.146835	0.426571			-938	35	36	1.28509	0.92545	1.2447	0.984576	1.12476	1.03342	1.10334	1.03213	1.08376	1.01414			-938	245768	205544	0.836333	302085	253023	0.837588
T	TP53PDS	T>A	74	83	416112107	381772091	0.857805	0.901335			T	TP53PDS	T>A	225	208	705384028	721735529	0.562868	0.723688			-937	35	38	1.28509	0.976864	1.28142	1.00257	1.11007	1.03942	1.09324	1.03149	1.07886	1.01671			-937	245972	205471	0.835343	302479	253840	0.839198
T	TP53PDS	T>C	232	170	416112107	381772091	7.53041e-05	0.000318935	***		T	TP53PDS	T>C	518	470	705384028	721735529	0.243204	0.485891			-936	50	45	1.83584	1.15681	1.28876	0.994859	1.10395	1.03856	1.08773	1.03149	1.07764	1.01457			-936	245804	205380	0.835543	302334	253735	0.839253
T	TP53PDS	T>G	108	134	416112107	381772091	0.315984	0.464303			T	TP53PDS	T>G	243	197	705384028	721735529	0.0508488	0.281624			-935	36	30	1.3218	0.771208	1.22634	1	1.06356	1.03342	1.06203	1.02249	1.06601	1.01757			-935	245615	205435	0.83641	301763	253208	0.839095
T	TP53CX5461	T>G	1116	1871	416112107	381772091	1.80875e-30	1.3023e-29	***		T	TP53CX5461	T>G	3309	3136	705384028	721735529	0.216761	0.479585			-934	35	37	1.28509	0.951157	1.16759	1.01799	1.06234	1.04884	1.06387	1.02506	1.06723	1.02271			-934	245668	205059	0.8347	302756	253964	0.838839
T	TP53BRCA2PDS	T>G	232	242	416112107	381772091	0.632544	0.746609			T	TP53BRCA2PDS	T>G	480	490	705384028	721735529	0.497789	0.703434			-933	34	42	1.24837	1.07969	1.17494	1.03856	1.05867	1.05056	1.0501	1.02571	1.06295	1.02356			-933	246328	205944	0.836054	302527	253651	0.838442
T	TP53BRCA2CX5461	T>G	1599	2962	416112107	381772091	5.45516e-67	5.61102e-66	***		T	TP53BRCA2CX5461	T>G	4811	4672	705384028	721735529	0.755307	0.836647			-932	27	49	0.991353	1.25964	1.14556	1.01799	1.04888	1.04027	1.0345	1.01992	1.05683	1.02014			-932	245652	205360	0.835981	301990	253058	0.837966
T	TP53untreated	T>A	155	119	416112107	381772091	0.00385319	0.0110972	*		T	TP53untreated	T>A	313	310	705384028	721735529	0.868313	0.893122			-931	29	32	1.06479	0.822622	1.18228	0.997429	1.05255	1.03342	1.04367	1.01028	1.0605	1.01414			-931	246263	205906	0.836121	302122	253352	0.838575
T	TP53untreated	T>C	308	312	416112107	381772091	0.361843	0.487355			T	TP53untreated	T>C	704	644	705384028	721735529	0.224895	0.479585			-930	32	36	1.17494	0.92545	1.17861	1.03599	1.05255	1.02999	1.04459	1.01799	1.055	1.01328			-930	245834	205711	0.836788	302447	253865	0.839369
T	TP53untreated	T>G	170	147	416112107	381772091	0.0393983	0.0787966			T	TP53untreated	T>G	319	320	705384028	721735529	0.741994	0.834743			-929	26	38	0.954636	0.976864	1.17494	1.02828	1.05989	1.04027	1.04184	1.01928	1.04826	1.01414			-929	245574	204837	0.834115	302308	253666	0.839098
																						-928	45	43	1.65226	1.1054	1.17861	1.03342	1.05622	1.04799	1.04459	1.01414	1.05071	1.01328			-928	245775	205512	0.836178	302063	253358	0.83876
																						-927	37	35	1.35852	0.899743	1.12721	1.01285	1.03052	1.04113	1.03174	1.00578	1.03909	1.00857			-927	246049	205445	0.834974	301862	253320	0.839191
																						-926	33	47	1.21165	1.20823	1.07947	1.0437	1.02073	1.0437	1.01338	1.00257	1.02929	1.009			-926	245652	204755	0.833518	302142	253515	0.83906
																						-925	20	37	0.734336	0.951157	1.03541	1.00771	1.00726	1.02999	1.0042	1.00064	1.03174	1.00514			-925	245638	205273	0.835673	302193	254074	0.840767
																						-924	37	45	1.35852	1.15681	1.04643	1.03599	1.02929	1.02742	1.02991	1.00257	1.0348	1.00471			-924	245705	204988	0.834283	301908	253161	0.838536
																						-923	26	34	0.954636	0.874036	0.998697	1.01542	1.00849	1.02142	1.02807	0.989717	1.02685	1.00343			-923	245582	205098	0.835153	302616	254223	0.840083
																						-922	37	41	1.35852	1.05398	0.991353	1.05913	0.997473	1.02057	1.03541	1.00386	1.02134	1.00557			-922	245802	205319	0.835302	301735	253109	0.838845
																						-921	28	47	1.02807	1.20823	0.998697	1.07198	0.997473	1.01457	1.02073	1.00129	1.01767	1.00428			-921	245722	205191	0.835055	302125	253680	0.839652
																						-920	31	33	1.13822	0.848329	0.96198	1.06684	0.99992	1.012	1.02073	0.998715	1.02562	1.00343			-920	246299	205706	0.835189	302341	254000	0.840111
																						-919	27	40	0.991353	1.02828	0.976666	1.07712	0.997473	1.01628	1.01522	1.0045	1.02807	1.00514			-919	245418	205213	0.836176	302137	253788	0.839978
																						-918	31	35	1.13822	0.899743	0.950965	1.08226	0.99992	1.00771	1.01981	1.01671	1.03113	1.00643			-918	246158	205902	0.836462	302469	254030	0.839854
																						-917	24	47	0.881203	1.20823	0.921591	1.10283	0.99992	1.00343	1.01614	1.02121	1.02991	1.00428			-917	245645	205402	0.836173	302086	253669	0.839725
																						-916	21	33	0.771052	0.848329	0.943621	1.07712	0.991353	0.98886	1.0244	1.01221	1.03909	1.00043			-916	245593	205738	0.837719	302302	253910	0.839921
																						-915	23	48	0.844486	1.23393	0.928935	1.09254	0.993801	0.998286	1.03358	1.02442	1.04582	1.00343			-915	245982	205843	0.836821	302434	253870	0.839424
																						-914	24	37	0.881203	0.951157	0.972995	1.09254	1.0244	0.991431	1.04735	1.02057	1.05377	0.997429			-914	245967	205803	0.836711	302185	253782	0.839822
																						-913	24	51	0.881203	1.31105	1.00237	1.09769	1.03786	0.981148	1.05102	1.02185	1.05438	0.997858			-913	245835	204904	0.833503	302365	254134	0.840487
																						-912	39	46	1.43195	1.18252	1.00971	1.0437	1.0501	0.985433	1.05102	1.01093	1.05377	0.988003			-912	246204	206227	0.837626	302489	253914	0.839415
																						-911	18	45	0.660902	1.15681	0.976666	1.03085	1.02807	0.977721	1.04551	1.00386	1.04153	0.982434			-911	245426	204848	0.834662	302103	253776	0.840033
																						-910	35	37	1.28509	0.951157	1.01705	0.987147	1.04031	0.976007	1.04735	0.994216	1.04582	0.982862			-910	246406	206026	0.836124	301885	253279	0.838991
																						-909	20	42	0.734336	1.07969	1.02807	1.01542	1.02807	0.980291	1.0345	0.994859	1.04092	0.979863			-909	245973	205241	0.834405	302087	253589	0.839458
																						-908	23	43	0.844486	1.1054	1.03909	1.02828	1.04276	0.994859	1.04367	0.991003	1.04276	0.974293			-908	245367	204611	0.833899	302538	254307	0.84058
																						-907	30	37	1.1015	0.951157	1.04276	1.00771	1.04765	0.994002	1.04643	0.983933	1.04459	0.978149			-907	246136	206087	0.837289	302304	253860	0.839752
																						-906	17	39	0.624185	1.00257	1.03909	1.01028	1.05132	0.990574	1.03817	0.98329	1.03847	0.982862			-906	245664	205026	0.834577	302189	253367	0.83844
																						-905	35	48	1.28509	1.23393	1.05744	0.989717	1.06846	1.00171	1.05653	0.982648	1.04888	0.986718			-905	246374	206478	0.838068	301948	253598	0.839874
																						-904	32	39	1.17494	1.00257	1.06846	0.953728	1.07213	0.996572	1.04735	0.974936	1.04888	0.981148			-904	245251	204534	0.833978	302503	254235	0.840439
																						-903	26	30	0.954636	0.771208	1.0244	0.951157	1.06723	0.996572	1.04	0.976864	1.0501	0.979434			-903	245877	205404	0.835394	302065	253303	0.838571
																						-902	30	41	1.1015	1.05398	0.991353	0.958869	1.06479	1	1.03174	0.982648	1.0501	0.982005			-902	246227	205706	0.835431	301630	253297	0.839761
																						-901	29	28	1.06479	0.719794	1.01705	0.940874	1.06846	0.994859	1.03266	0.98072	1.05622	0.985861			-901	245876	205698	0.836593	302067	253949	0.840705
																						-900	38	48	1.39524	1.23393	1.02073	0.982005	1.05744	0.996572	1.04367	0.991645	1.05928	0.993145			-900	245516	205381	0.83653	301886	253605	0.840069
																						-899	23	47	0.844486	1.20823	0.987682	0.956298	1.03664	0.988003	1.04092	0.984576	1.05622	0.988003			-899	246007	205986	0.837317	301881	253387	0.839361
																						-898	24	35	0.881203	0.899743	1.00971	0.912596	1.0452	0.978578	1.04918	0.982005	1.05132	0.984576			-898	245816	206050	0.838228	302015	253340	0.838832
																						-897	29	38	1.06479	0.976864	1.03541	0.899743	1.04765	0.976007	1.05377	0.978792	1.04888	0.989717			-897	246206	206771	0.839829	302191	253719	0.839598
																						-896	22	31	0.807769	0.796915	0.991353	0.879177	1.03786	0.974293	1.06295	0.978792	1.05806	0.989289			-896	245888	206199	0.838591	301631	253280	0.839702
																						-895	38	34	1.39524	0.874036	0.995025	0.912596	1.05622	0.980291	1.07213	0.984576	1.06356	0.993145			-895	245770	206252	0.839208	301722	252996	0.838506
																						-894	20	38	0.734336	0.976864	1.03174	0.928021	1.04031	0.982005	1.07029	0.984576	1.06295	0.999143			-894	246111	206381	0.838567	302082	254095	0.841145
																						-893	17	33	0.624185	0.848329	1.08682	0.894602	1.0452	0.985433	1.07488	0.984576	1.07397	0.997858			-893	245609	206147	0.839332	301798	253128	0.838733
																						-892	37	34	1.35852	0.874036	1.14924	0.953728	1.0452	0.990574	1.08039	0.981362	1.07947	1.00171			-892	246085	206730	0.840077	301958	253409	0.839218
																						-891	30	44	1.1015	1.13111	1.09049	0.96144	1.03786	0.994002	1.06387	0.98072	1.06907	1.00557			-891	246056	206375	0.838733	301954	253442	0.83934
																						-890	29	38	1.06479	0.976864	1.08315	0.958869	1.05132	0.994859	1.05928	0.982005	1.07274	1.00129			-890	246173	206940	0.840626	302050	253786	0.840212
																						-889	29	30	1.06479	0.771208	1.06846	0.969152	1.05867	0.994002	1.05744	0.976864	1.06907	1.00514			-889	245520	206088	0.839395	301799	253247	0.839125
																						-888	31	30	1.13822	0.771208	1.07947	1.0437	1.06234	1.00514	1.05194	0.976221	1.06662	1.00557			-888	245851	206346	0.839313	301947	253359	0.839085
																						-887	17	30	0.624185	0.771208	1.06479	1.07455	1.05989	1.00514	1.04735	0.99036	1.05683	1.00985			-887	245808	206472	0.839973	302337	253780	0.839394
																						-886	23	44	0.844486	1.13111	1.12353	1.08226	1.08682	1.012	1.0501	1.00193	1.06662	1.01542			-886	245437	206306	0.840568	301791	253503	0.839996
																						-885	48	40	1.76241	1.02828	1.15291	1.10283	1.09783	1.00857	1.0602	1.0045	1.07641	1.01114			-885	246059	206875	0.840753	302021	253414	0.839061
																						-884	35	25	1.28509	0.642674	1.11619	1.10797	1.08315	1.00343	1.04826	1.00129	1.06479	1.012			-884	245817	206578	0.840372	301693	253162	0.839136
																						-883	34	56	1.24837	1.43959	1.09049	1.14396	1.07091	1.01457	1.04735	1.00771	1.06479	1.015			-883	246119	206909	0.840686	302477	253466	0.837968
																						-882	21	37	0.771052	0.951157	1.05377	1.0874	1.05744	0.990574	1.04	0.994859	1.05867	1.00514			-882	245888	206488	0.839762	302090	253510	0.839188
																						-881	28	43	1.02807	1.1054	1.09783	1.08226	1.055	0.987147	1.05744	1.00321	1.06601	1.00428			-881	245974	206448	0.839309	301820	253244	0.839055
																						-880	25	42	0.91792	1.07969	1.06846	1.04884	1.05132	0.989717	1.06295	1.0045	1.06479	1.009			-880	245570	206240	0.839841	302376	253395	0.838013
																						-879	32	59	1.17494	1.51671	1.05377	1.03856	1.05377	0.979434	1.07029	1.00064	1.06601	1.01028			-879	245844	206220	0.838826	301963	253222	0.838587
																						-878	27	42	0.991353	1.07969	1.04643	0.979434	1.04276	0.953728	1.05469	0.987789	1.05377	1.00086			-878	246584	206748	0.838447	302106	253302	0.838455
																						-877	33	33	1.21165	0.848329	1.04276	0.953728	1.04153	0.962296	1.04826	0.991003	1.04826	1.00043			-877	245349	205765	0.838664	302044	253277	0.838545
																						-876	31	52	1.13822	1.33676	0.998697	0.96144	1.02562	0.97515	1.05836	0.993573	1.04398	1.00257			-876	245484	205938	0.838904	301979	253305	0.838817
																						-875	38	42	1.39524	1.07969	1.02073	0.92545	1.02929	0.971722	1.05836	0.985861	1.04582	0.997001			-875	245856	206511	0.839969	302111	253391	0.838736
																						-874	28	39	1.02807	1.00257	0.972995	0.910026	1.02562	0.965724	1.05744	0.989717	1.03725	0.993145			-874	245907	206304	0.83895	302136	253170	0.837932
																						-873	24	34	0.881203	0.874036	0.958308	0.917738	1.03297	0.962296	1.06662	0.987147	1.03541	0.995287			-873	245883	206051	0.838003	301811	253334	0.839381
																						-872	33	35	1.21165	0.899743	0.932606	0.930591	1.03541	0.96401	1.06846	0.992288	1.03909	0.995287			-872	245306	205637	0.838287	302026	252873	0.837255
																						-871	20	30	0.734336	0.771208	0.925263	0.938303	1.04398	0.976864	1.05653	0.997429	1.04031	0.997858			-871	245938	206231	0.838548	302085	253444	0.838981
																						-870	21	38	0.771052	0.976864	1.00237	0.976864	1.06112	0.989717	1.07121	1	1.04704	0.996144			-870	246061	206772	0.840329	301529	252233	0.836513
																						-869	30	36	1.1015	0.92545	1.05377	0.974293	1.0758	0.988003	1.07305	1.00578	1.05071	0.992716			-869	245992	206090	0.837794	302224	253542	0.838919
																						-868	26	32	0.954636	0.822622	1.06112	0.992288	1.05744	0.990574	1.06846	1.00257	1.05071	0.994859			-868	245906	206616	0.840224	301827	253025	0.838312
																						-867	21	36	0.771052	0.92545	1.07213	0.987147	1.0501	1.00343	1.05836	1.00771	1.05683	0.998715			-867	245867	206363	0.839329	301786	253408	0.839694
																						-866	37	38	1.35852	0.976864	1.13822	0.992288	1.07825	1.00428	1.06938	1.01221	1.07091	1.006			-866	245642	205844	0.837984	301729	252952	0.838343
																						-865	25	36	0.91792	0.92545	1.11986	0.997429	1.07091	1.006	1.07121	1.00964	1.06601	1.00643			-865	246239	206861	0.840081	302127	253426	0.838805
																						-864	24	42	0.881203	1.07969	1.16025	0.992288	1.08559	1.01628	1.07488	1.0135	1.06601	1.00771			-864	245856	206286	0.839054	301698	252874	0.838169
																						-863	17	39	0.624185	1.00257	1.16392	0.982005	1.10273	1.01028	1.08498	1.00707	1.06356	1.00686			-863	245716	205845	0.837736	301998	253394	0.83906
																						-862	31	38	1.13822	0.976864	1.18595	0.953728	1.11374	1.01285	1.09141	1.00321	1.06907	1.00386			-862	246174	206705	0.839669	302078	253574	0.839431
																						-861	41	45	1.50539	1.15681	1.14189	0.940874	1.10028	1.01714	1.09324	1.00129	1.05806	1.00814			-861	245751	205980	0.838164	302215	253627	0.839228
																						-860	35	37	1.28509	0.951157	1.08315	0.943445	1.09416	1.00771	1.07947	1.00707	1.04765	1.00728			-860	245605	205708	0.837555	301741	253063	0.838675
																						-859	32	43	1.17494	1.1054	1.05377	0.92545	1.07947	1.01628	1.07213	1.01221	1.04704	1.00428			-859	246229	206427	0.838354	301923	253006	0.837981
																						-858	29	30	1.06479	0.771208	1.02073	0.88946	1.07091	1.006	1.05377	1.00835	1.03603	1.00214			-858	245755	205714	0.83707	302210	253542	0.83896
																						-857	39	38	1.43195	0.976864	1.00971	0.946015	1.05377	1.01457	1.04367	1.01542	1.03174	1.00728			-857	245562	205706	0.837694	302085	253696	0.839817
																						-856	32	40	1.17494	1.02828	0.93995	0.971722	1.04643	1.01885	1.03174	1.01542	1.02134	1.00471			-856	245643	205510	0.836622	302319	253698	0.839173
																						-855	36	34	1.3218	0.874036	0.947293	0.992288	1.055	1.01371	1.03358	1.01478	1.01522	1.00686			-855	245847	206071	0.83821	301999	253376	0.838997
																						-854	25	38	0.91792	0.976864	0.943621	0.994859	1.04643	1.02057	1.02256	1.01414	1.00726	1.00643			-854	246024	205911	0.836955	302240	253751	0.839568
																						-853	23	28	0.844486	0.719794	0.976666	0.987147	1.05867	1.01542	1.02256	1.01799	1.00543	1.00557			-853	245723	205996	0.838325	302139	253340	0.838487
																						-852	19	33	0.697619	0.848329	0.987682	1.00771	1.05989	1.01971	1.02899	1.02185	1.00604	1.00857			-852	245470	205377	0.836669	302409	253890	0.839558
																						-851	25	46	0.91792	1.18252	1.06479	1.05141	1.07703	1.02142	1.04367	1.02699	1.014	1.01371			-851	245785	205937	0.837875	301712	253095	0.838863
																						-850	27	30	0.991353	0.771208	1.09783	1.04884	1.07825	1.02828	1.04918	1.01414	1.01828	1.01542			-850	245820	205760	0.837035	302083	253661	0.839706
																						-849	23	29	0.844486	0.745501	1.11986	1.06427	1.07825	1.04113	1.04918	1.01414	1.01277	1.02057			-849	245637	205755	0.837639	302335	253648	0.838964
																						-848	26	52	0.954636	1.33676	1.09049	1.08997	1.06479	1.04799	1.05561	1.02185	1.01155	1.02699			-848	245960	205712	0.836365	302115	253745	0.839894
																						-847	20	48	0.734336	1.23393	1.06846	1.07712	1.055	1.03856	1.06479	1.01478	1.00849	1.02057			-847	246225	206387	0.838205	302214	253675	0.839387
																						-846	34	48	1.24837	1.23393	1.15658	1.04884	1.06234	1.02999	1.08682	1.01799	1.00543	1.01671			-846	245793	206120	0.838592	301872	253621	0.840161
																						-845	35	35	1.28509	0.899743	1.14556	1.02828	1.06234	1.02228	1.08223	1.01221	0.996249	1.009			-845	245850	206010	0.837952	302396	253799	0.839295
																						-844	34	35	1.24837	0.899743	1.15291	1.0617	1.04888	1.02057	1.07305	1.01478	0.985234	1.01371			-844	245686	206074	0.838771	301657	253342	0.839833
																						-843	26	36	0.954636	0.92545	1.16759	1.0617	1.03786	1.02828	1.0602	1.01799	0.988905	1.01842			-843	245515	205879	0.838561	301761	253278	0.839331
																						-842	40	50	1.46867	1.28535	1.16759	1.07712	1.04276	1.02656	1.0602	1.01542	0.990129	1.02014			-842	246118	206793	0.840217	302534	254314	0.840612
																						-841	34	45	1.24837	1.15681	1.09416	1.05913	1.03664	1.01885	1.03541	1.01414	0.986458	1.01757			-841	245818	206096	0.838408	302119	253732	0.839841
																						-840	33	36	1.21165	0.92545	1.1015	1.03085	1.03297	1.00257	1.02623	1.01285	0.982174	1.01071			-840	246125	206979	0.840951	302336	253715	0.839183
																						-839	15	39	0.550752	1.00257	1.06479	1.05913	1.02562	0.997429	1.02715	1.009	0.977278	1.01542			-839	245787	206080	0.83845	301271	252474	0.83803
																						-838	20	47	0.734336	1.20823	1.1015	1.03856	1.04398	0.999143	1.02623	1.00835	0.987682	1.01285			-838	246184	206677	0.839522	302588	254558	0.841271
																						-837	44	37	1.61554	0.951157	1.08315	1.02057	1.06356	0.994002	1.02807	1.00514	0.994413	1.00557			-837	245828	206360	0.839449	302241	253617	0.839122
																						-836	31	40	1.13822	1.02828	1.04276	1.03599	1.06356	1.00771	1.00788	1.00193	0.98401	1.00086			-836	246001	206403	0.839032	302104	253678	0.839704
																						-835	37	48	1.35852	1.23393	1.07213	1.02057	1.06112	1.00686	0.999614	1.00514	0.974219	1.003			-835	246203	206466	0.838601	302051	253988	0.840877
																						-834	38	35	1.39524	0.899743	1.04276	1.00514	1.04643	0.999143	0.986764	0.995501	0.972383	0.999572			-834	245681	206368	0.839985	302035	253626	0.839723
																						-833	26	42	0.954636	1.07969	1.03174	0.997429	1.0244	1.00343	0.972077	0.996144	0.971771	1.00428			-833	246077	206444	0.838941	301925	253549	0.839773
																						-832	20	43	0.734336	1.1054	1.0244	0.974293	1.0244	0.994859	0.970241	0.991645	0.971159	1.00171			-832	245685	205924	0.838163	302113	253716	0.839803
																						-831	36	34	1.3218	0.874036	1.07213	0.953728	1.01583	0.999143	0.981256	0.992931	0.966875	0.997001			-831	245819	206247	0.839019	302413	253983	0.839856
																						-830	23	47	0.844486	1.20823	1.03541	1.00514	1.00114	1.00686	0.977584	1.00321	0.963204	0.998286			-830	246367	206772	0.839285	301871	253357	0.83929
																						-829	25	31	0.91792	0.796915	1.0501	1	1.01461	0.992288	0.972995	1	0.963816	0.996144			-829	245855	205645	0.83645	302044	253406	0.838969
																						-828	15	40	0.550752	1.02828	1.00237	1.01542	1.00114	0.998286	0.969323	1.00835	0.963204	1.00471			-828	246122	206276	0.838106	302157	253478	0.838893
																						-827	33	43	1.21165	1.1054	1.01338	1.01799	1.00971	1	0.974831	1.00643	0.968711	1.003			-827	245957	206017	0.837613	302560	253743	0.838655
																						-826	39	34	1.43195	0.874036	0.987682	1.00514	0.996249	0.990574	0.958308	1.00386	0.95892	0.997429			-826	246315	206164	0.836994	301535	252445	0.837199
																						-825	29	42	1.06479	1.07969	0.969323	1.01799	0.975443	1	0.93995	1.00129	0.945457	0.996144			-825	245707	205779	0.837499	302355	253739	0.83921
																						-824	35	32	1.28509	0.822622	0.950965	0.994859	0.968099	0.992288	0.928935	1.00386	0.939338	0.995287			-824	246308	206434	0.838114	302244	253377	0.838318
																						-823	24	33	0.881203	0.848329	0.914248	1.02571	0.952189	0.995716	0.933524	1.01285	0.927099	0.997429			-823	245960	206099	0.837937	301835	252926	0.837963
																						-822	33	35	1.21165	0.899743	0.936278	1.02828	0.952189	0.997429	0.937196	1.01735	0.93689	0.999143			-822	245911	205741	0.836648	302287	253378	0.838203
																						-821	26	54	0.954636	1.38817	0.943621	1.0437	0.950965	1.006	0.938114	1.02314	0.936278	0.994859			-821	246212	206435	0.838445	301903	252969	0.837914
																						-820	27	45	0.991353	1.15681	0.96198	0.971722	0.958308	1.00257	0.939032	1.00707	0.933218	0.985861			-820	245921	205818	0.836929	302337	253452	0.83831
																						-819	12	37	0.440601	0.951157	0.96198	0.933162	0.947293	1	0.937196	1.00835	0.936278	0.982862			-819	245920	206084	0.838012	302106	253063	0.837662
																						-818	18	41	0.660902	1.05398	1.02807	0.943445	0.958308	1.006	0.955554	1.00578	0.949741	0.982862			-818	246067	205788	0.83631	302809	253942	0.83862
																						-817	26	38	0.954636	0.976864	1.09416	0.943445	0.96198	1.00257	0.967487	0.998715	0.960144	0.980291			-817	245957	206002	0.837553	301883	252987	0.83803
																						-816	34	39	1.24837	1.00257	1.16025	0.982005	0.948517	1.00343	0.968405	0.991003	0.966263	0.976435			-816	246154	205776	0.835963	302215	253058	0.837345
																						-815	24	33	0.881203	0.848329	1.14189	0.982005	0.930159	0.995716	0.950965	0.994859	0.963816	0.976864			-815	245951	205774	0.836646	302073	253045	0.837695
																						-814	25	44	0.91792	1.13111	1.14556	0.997429	0.921591	1.00686	0.960144	0.999357	0.972383	0.978149			-814	246004	205514	0.835407	302173	253358	0.838453
																						-813	30	34	1.1015	0.874036	1.12721	0.987147	0.93995	1.00857	0.971159	1.00064	0.974219	0.972151			-813	246188	205932	0.836484	301972	252871	0.837399
																						-812	35	41	1.28509	1.05398	1.11252	0.982005	0.937502	1.01371	0.966569	1.00193	0.976055	0.969152			-812	245767	205115	0.834593	302668	253972	0.83911
																						-811	31	26	1.13822	0.66838	1.03174	1	0.936278	1.01628	0.946375	0.996144	0.972995	0.970437			-811	245703	205012	0.83439	302535	253714	0.838626
																						-810	27	30	0.991353	0.771208	1.00604	1.0437	0.931382	1.01885	0.945457	1.00321	0.979726	0.976007			-810	246046	205421	0.834889	301624	252526	0.837222
																						-809	30	41	1.1015	1.05398	1.03174	1.0437	0.928935	1.03342	0.942703	1.01093	0.982786	0.978578			-809	245633	204838	0.833921	302431	253644	0.838683
																						-808	36	41	1.3218	1.05398	0.972995	1.03599	0.931382	1.02656	0.937196	1.01735	0.98707	0.98072			-808	245849	205176	0.834559	302126	253117	0.837787
																						-807	44	53	1.61554	1.36247	0.921591	1.03856	0.925263	1.01714	0.926181	1.01414	0.98095	0.982434			-807	245975	205654	0.836077	302568	253979	0.839411
																						-806	29	39	1.06479	1.00257	0.840814	0.984576	0.904457	0.994002	0.901397	0.999357	0.972383	0.972579			-806	246231	205164	0.833219	302297	253104	0.83727
																						-805	25	39	0.91792	1.00257	0.815113	1	0.887322	0.999143	0.890382	0.994216	0.966263	0.973008			-805	246114	204889	0.832498	302209	253526	0.838908
																						-804	20	40	0.734336	1.02828	0.807769	0.984576	0.898337	1	0.884875	0.994859	0.970547	0.973436			-804	245642	205017	0.834619	302279	253221	0.837708
																						-803	26	32	0.954636	0.822622	0.815113	0.974293	0.919144	1.00514	0.880285	0.992931	0.970547	0.96958			-803	245953	205378	0.835031	302006	253221	0.838462
																						-802	13	48	0.477318	1.23393	0.807769	0.982005	0.91792	1.00857	0.893136	0.996144	0.976666	0.973008			-802	245627	204981	0.834522	302113	253119	0.83783
																						-801	24	43	0.881203	1.1054	0.877531	0.974293	0.91792	0.994859	0.910576	0.981362	0.987682	0.967438			-801	246343	205764	0.835274	302305	253388	0.838186
																						-800	34	30	1.24837	0.771208	0.906905	0.992288	0.925263	0.989717	0.907823	0.974936	0.989517	0.96958			-800	246130	205285	0.834049	302113	253143	0.837909
																						-799	14	38	0.514035	0.976864	0.848158	1.02314	0.913024	1	0.905987	0.980077	0.990129	0.974722			-799	245888	205201	0.83453	301916	253222	0.838715
																						-798	22	42	0.807769	1.07969	0.873859	1.03856	0.925263	1.01114	0.924345	0.979434	0.996249	0.971722			-798	246056	205624	0.835679	302342	253633	0.838895
																						-797	22	32	0.807769	0.822622	0.870188	1.02571	0.927711	1.006	0.936278	0.974936	1.00482	0.967866			-797	246091	205267	0.83411	301819	252771	0.837492
																						-796	22	45	0.807769	1.15681	0.844486	1.0437	0.921591	1.00428	0.949129	0.973008	1.00726	0.970009			-796	246303	205298	0.833518	301901	253189	0.838649
																						-795	23	33	0.844486	0.848329	0.833471	1.00514	0.915472	0.992288	0.956472	0.969794	1.00971	0.964439			-795	245963	204850	0.832851	301983	253251	0.838626
																						-794	22	36	0.807769	0.92545	0.811441	1.03856	0.910576	0.998286	0.970241	0.971722	1.00665	0.970437			-794	246370	205192	0.832862	301792	253011	0.838361
																						-793	24	35	0.881203	0.899743	0.877531	1.06427	0.902009	0.999143	0.975749	0.967866	1.02073	0.977292			-793	246478	205510	0.833788	302283	253807	0.839634
																						-792	32	45	1.17494	1.15681	0.892218	1.07712	0.921591	1.00086	0.98401	0.962725	1.02746	0.977721			-792	246167	205203	0.833592	302367	253722	0.839119
																						-791	32	50	1.17494	1.28535	0.899561	1.07455	0.921591	0.983719	0.982174	0.962082	1.02685	0.973865			-791	245978	205203	0.834235	302110	253034	0.837558
																						-790	18	42	0.660902	1.07969	0.881203	1.02057	0.908128	0.969152	0.991353	0.955013	1.03786	0.966581			-790	246311	205460	0.834149	302175	253709	0.839609
																						-789	21	44	0.771052	1.13111	0.906905	1.03342	0.925263	0.965724	1.0042	0.951157	1.03909	0.964867			-789	245978	205070	0.833694	301729	253420	0.839892
																						-788	21	37	0.771052	0.951157	0.947293	1.00514	0.941174	0.959726	1.01889	0.952442	1.0397	0.962296			-788	246157	205013	0.832856	302243	253312	0.838106
																						-787	15	39	0.550752	1.00257	0.98401	0.987147	0.958308	0.958012	1.02348	0.957584	1.04459	0.963153			-787	246095	204895	0.832585	302109	253518	0.83916
																						-786	19	30	0.697619	0.771208	1.02807	0.953728	0.98401	0.949443	1.03725	0.951799	1.04949	0.960583			-786	246063	204702	0.83191	302387	253858	0.839515
																						-785	17	46	0.624185	1.18252	1.01338	0.992288	0.997473	0.958012	1.03725	0.958226	1.055	0.961011			-785	246047	205181	0.833911	302181	253918	0.840285
																						-784	40	46	1.46867	1.18252	1.0758	0.976864	1.02317	0.949443	1.05102	0.95437	1.07274	0.959297			-784	245993	204770	0.832422	301885	253455	0.839576
																						-783	28	40	1.02807	1.02828	1.06479	0.976864	1.00849	0.935733	1.03266	0.94473	1.06662	0.962296			-783	245794	204642	0.832574	302373	253919	0.839754
																						-782	34	44	1.24837	1.13111	1.05377	0.966581	1.01461	0.924593	1.04	0.94473	1.06662	0.959726			-782	245942	204648	0.832097	302030	253634	0.839763
																						-781	27	29	0.991353	0.745501	0.976666	0.935733	1.00971	0.924593	1.03725	0.938946	1.06662	0.962296			-781	246430	205063	0.832135	302108	253663	0.839642
																						-780	25	47	0.91792	1.20823	0.987682	0.956298	1.02807	0.933162	1.03725	0.951157	1.06234	0.964439			-780	245912	204609	0.832041	302425	253960	0.839747
																						-779	32	33	1.17494	0.848329	0.98401	0.943445	1.03664	0.923736	1.04643	0.947943	1.06234	0.958869			-779	246004	204724	0.832199	302354	253975	0.839992
																						-778	31	30	1.13822	0.771208	0.954636	0.989717	1.04276	0.934876	1.03909	0.946658	1.05744	0.964867			-778	246090	204849	0.832414	301912	253594	0.839958
																						-777	27	26	0.991353	0.66838	0.928935	1.00514	1.03664	0.947729	1.04367	0.948586	1.06601	0.970437			-777	246032	204894	0.832796	302013	253580	0.839633
																						-776	15	45	0.550752	1.15681	0.892218	1.01542	1.04031	0.951157	1.04276	0.955656	1.07274	0.976435			-776	246101	205048	0.833185	302001	253584	0.839681
																						-775	34	40	1.24837	1.02828	0.899561	0.979434	1.0452	0.946872	1.05285	0.947301	1.07886	0.972579			-775	245920	205108	0.834043	301871	253282	0.839039
																						-774	37	46	1.35852	1.18252	0.844486	0.979434	1.04276	0.946872	1.03817	0.951799	1.07213	0.971722			-774	246668	206370	0.83663	302542	254128	0.839978
																						-773	25	36	0.91792	0.92545	0.763709	0.956298	1.02195	0.934019	1.04551	0.955656	1.07335	0.970865			-773	245747	204818	0.833452	301994	253427	0.83918
																						-772	13	32	0.477318	0.822622	0.818784	0.958869	1.03541	0.937446	1.05469	0.955656	1.0758	0.968295			-772	246611	205632	0.833832	301768	252757	0.837587
																						-771	30	37	1.1015	0.951157	0.888546	0.940874	1.05744	0.940017	1.07121	0.958226	1.08315	0.972579			-771	246435	205199	0.832672	301726	252827	0.837934
																						-770	24	42	0.881203	1.07969	0.855501	0.930591	1.05377	0.949443	1.08957	0.955656	1.08131	0.975578			-770	246754	206195	0.835629	302290	253561	0.8388
																						-769	24	51	0.881203	1.31105	0.884875	0.920308	1.06723	0.949443	1.0859	0.953085	1.08498	0.97515			-769	246440	205326	0.83317	302145	253410	0.838703
																						-768	24	36	0.881203	0.92545	0.921591	0.884319	1.06723	0.932305	1.08406	0.94473	1.09049	0.971722			-768	246732	205556	0.833115	301966	253027	0.837933
																						-767	17	30	0.624185	0.771208	0.96198	0.881748	1.08192	0.929734	1.08865	0.946658	1.09294	0.974722			-767	246860	205822	0.83376	302238	253661	0.839275
																						-766	17	31	0.624185	0.796915	1.03174	0.879177	1.09294	0.935733	1.09416	0.948586	1.1015	0.982434			-766	246402	205371	0.833478	302271	253331	0.838092
																						-765	19	40	0.697619	1.02828	1.07947	0.902314	1.10395	0.93659	1.10426	0.948586	1.10701	0.985861			-765	246758	205844	0.834195	302322	253604	0.838855
																						-764	15	37	0.550752	0.951157	1.14924	0.892031	1.10273	0.942588	1.12904	0.949871	1.11252	0.984576			-764	246721	205678	0.833647	302227	253146	0.837603
																						-763	40	37	1.46867	0.951157	1.19697	0.874036	1.13944	0.955441	1.14281	0.960154	1.12231	0.989717			-763	246001	204668	0.831979	302143	253355	0.838526
																						-762	32	25	1.17494	0.642674	1.17127	0.848329	1.13332	0.954584	1.13179	0.958226	1.11497	0.993145			-762	246559	205912	0.835144	302301	253499	0.838565
																						-761	21	33	0.771052	0.848329	1.16392	0.897172	1.1321	0.96401	1.13363	0.974293	1.11068	0.996572			-761	246960	205766	0.833196	302378	253983	0.839951
																						-760	32	38	1.17494	0.976864	1.24103	0.912596	1.16759	0.96401	1.13271	0.974936	1.10946	1.003			-760	245971	204867	0.832891	302017	253399	0.839022
																						-759	34	37	1.24837	0.951157	1.24103	0.907455	1.15291	0.96401	1.12629	0.972365	1.1015	1.00857			-759	246310	205129	0.832809	302406	253840	0.8394
																						-758	35	35	1.28509	0.899743	1.25204	0.930591	1.13822	0.964867	1.11711	0.978792	1.10273	1.00686			-758	245968	204480	0.831328	302548	253878	0.839135
																						-757	36	29	1.3218	0.745501	1.219	0.956298	1.13088	0.968295	1.12629	0.983933	1.09416	1.00686			-757	245922	204825	0.832886	302108	253329	0.838539
																						-756	30	40	1.1015	1.02828	1.19697	0.958869	1.11497	0.971722	1.12812	0.991003	1.08926	1.00814			-756	246535	205362	0.832992	302676	254273	0.840083
																						-755	38	36	1.39524	0.92545	1.15658	0.958869	1.11252	0.96401	1.12353	0.988432	1.08498	1.012			-755	246309	204858	0.831711	302499	253582	0.838289
																						-754	28	30	1.02807	0.771208	1.13455	0.969152	1.12231	0.969152	1.10976	0.989717	1.08376	1.01628			-754	246242	205136	0.833067	302298	253570	0.838806
																						-753	33	27	1.21165	0.694087	1.10518	0.971722	1.12476	0.98886	1.11986	0.998715	1.07825	1.02228			-753	246409	205305	0.833187	302661	254048	0.839383
																						-752	30	44	1.1015	1.13111	1.11619	1.00514	1.11864	0.994859	1.11619	1.00064	1.0807	1.02314			-752	245817	204376	0.831414	302615	254134	0.839794
																						-751	42	39	1.5421	1.00257	1.11986	0.982005	1.12353	1	1.1116	0.999357	1.08376	1.01885			-751	245865	204657	0.832394	302523	253872	0.839182
																						-750	32	36	1.17494	0.92545	1.06479	1.00514	1.09661	0.995716	1.09783	1.00257	1.08498	1.01885			-750	246278	205090	0.832756	302187	253532	0.838989
																						-749	37	46	1.35852	1.18252	1.0758	1.02057	1.08804	0.994002	1.096	1.00578	1.09355	1.01799			-749	246242	205163	0.833175	302625	253497	0.837662
																						-748	26	45	0.954636	1.15681	1.02807	0.982005	1.07213	0.994859	1.09232	1.00386	1.08926	1.01585			-748	245646	203993	0.830435	302790	254292	0.839829
																						-747	30	30	1.1015	0.771208	1.06479	0.951157	1.09538	0.993145	1.09416	1.00257	1.09416	1.01457			-747	246143	205077	0.833164	302611	254020	0.839426
																						-746	19	40	0.697619	1.02828	1.0501	0.969152	1.10518	1.00171	1.09508	1.01414	1.09844	1.02142			-746	245964	204848	0.832838	302714	254234	0.839848
																						-745	32	40	1.17494	1.02828	1.0758	0.948586	1.11252	0.998286	1.1015	1.0135	1.10885	1.01714			-745	246039	204919	0.832871	302639	253912	0.838992
																						-744	20	31	0.734336	0.796915	1.0244	0.966581	1.1015	0.996572	1.09783	1.01157	1.11068	1.01328			-744	246057	204736	0.832068	302554	253897	0.839178
																						-743	36	40	1.3218	1.02828	1.11619	1.02057	1.12476	1.00771	1.10793	1.02314	1.1168	1.01071			-743	245893	204213	0.830495	302514	254043	0.839773
																						-742	31	35	1.13822	0.899743	1.11252	1.01028	1.11619	0.999143	1.10059	1.02635	1.11803	1.01243			-742	246285	204858	0.831794	302614	254269	0.840243
																						-741	27	48	0.991353	1.23393	1.11252	1.01285	1.10885	1.00514	1.09508	1.02506	1.11252	1.01071			-741	246401	205193	0.832762	302352	253713	0.839131
																						-740	35	42	1.28509	1.07969	1.19697	0.974293	1.10885	1.00171	1.08773	1.02506	1.11374	1.006			-740	246274	204959	0.832239	302379	253919	0.839738
																						-739	24	31	0.881203	0.796915	1.14189	0.96401	1.10273	1.00086	1.07305	1.03085	1.11374	0.999572			-739	246376	205313	0.833331	302318	253841	0.839649
																						-738	36	33	1.3218	0.848329	1.13455	0.982005	1.11374	1.01114	1.08406	1.03213	1.11558	1.006			-738	245596	204240	0.831608	302294	254019	0.840305
																						-737	26	37	0.954636	0.951157	1.10885	0.997429	1.10395	1.01971	1.07029	1.03342	1.11068	1.00985			-737	246664	205144	0.831673	302163	253458	0.838812
																						-736	26	32	0.954636	0.822622	1.09783	0.987147	1.11007	1.02913	1.07213	1.03021	1.12047	1.01285			-736	246403	205305	0.833207	302465	254650	0.841914
																						-735	18	47	0.660902	1.20823	1.10518	0.984576	1.11007	1.03513	1.06938	1.04113	1.12292	1.01757			-735	245997	205033	0.833478	302128	253873	0.840282
																						-734	45	52	1.65226	1.33676	1.20798	0.971722	1.12231	1.02656	1.0859	1.04049	1.12476	1.01714			-734	246142	205155	0.833484	302751	254300	0.839965
																						-733	35	36	1.28509	0.92545	1.15291	0.974293	1.10518	1.02399	1.06203	1.03535	1.11864	1.01028			-733	246463	205229	0.832699	302183	253861	0.840092
																						-732	31	36	1.13822	0.92545	1.12721	0.969152	1.09661	1.03171	1.06387	1.03085	1.11191	1.01071			-732	246091	205217	0.833907	302304	254572	0.842108
																						-731	50	33	1.83584	0.848329	1.13822	1.00514	1.08926	1.02913	1.06754	1.02956	1.10885	1.00943			-731	246210	205155	0.833253	302451	253834	0.839255
																						-730	20	38	0.734336	0.976864	1.02807	1.00771	1.05132	1.04199	1.06203	1.03342	1.0911	1.01157			-730	246257	205365	0.833944	302796	254923	0.841897
																						-729	22	38	0.807769	0.976864	1.04643	0.997429	1.0501	1.05313	1.0859	1.03085	1.096	1.01371			-729	246243	205440	0.834297	302194	253785	0.839809
																						-728	29	39	1.06479	1.00257	1.05377	1.02057	1.06723	1.04884	1.09324	1.03278	1.09722	1.01028			-728	246244	205100	0.832912	302321	254438	0.841617
																						-727	23	33	0.844486	0.848329	1.11252	1.03085	1.05744	1.04542	1.09783	1.0347	1.09232	1.00943			-727	246255	205947	0.836316	302402	253920	0.839677
																						-726	28	31	1.02807	0.796915	1.16759	1.04884	1.06356	1.04456	1.11068	1.04306	1.09538	1.01842			-726	246290	205881	0.835928	302163	254124	0.841015
																						-725	46	42	1.68897	1.07969	1.15658	1.0617	1.05744	1.05998	1.11803	1.04242	1.09783	1.01885			-725	246371	205378	0.833614	302384	254218	0.840714
																						-724	30	53	1.1015	1.36247	1.07213	1.05141	1.0452	1.06341	1.10793	1.03535	1.08253	1.01885			-724	246337	206057	0.836485	302338	254311	0.841148
																						-723	28	34	1.02807	0.874036	1.10518	1.02828	1.03174	1.0557	1.10793	1.01735	1.08376	1.01542			-723	246372	205814	0.83538	301983	253697	0.840104
																						-722	34	50	1.24837	1.28535	1.10885	1.01799	1.04276	1.05141	1.11711	1.02378	1.08682	1.01371			-722	246118	205580	0.83529	302383	254208	0.840684
																						-721	20	34	0.734336	0.874036	1.0758	0.997429	1.04398	1.0377	1.10609	1.01157	1.08682	1.00943			-721	246082	205584	0.83543	302079	253703	0.839857
																						-720	25	34	0.91792	0.874036	1.1015	1.02314	1.07335	1.04199	1.11435	1.0135	1.09477	1.01842			-720	246561	205853	0.834897	302136	254122	0.841086
																						-719	24	47	0.881203	1.20823	1.11986	1.04113	1.09906	1.04199	1.12353	1.009	1.09967	1.02099			-719	245928	205253	0.834607	302087	253820	0.840222
																						-718	45	43	1.65226	1.1054	1.15291	1.03085	1.1064	1.03685	1.12629	1.00835	1.10273	1.01842			-718	246445	205666	0.834529	302126	253874	0.840293
																						-717	38	40	1.39524	1.02828	1.09049	1.03085	1.09294	1.03599	1.11068	1.00771	1.08743	1.01714			-717	245882	205894	0.837367	302341	253987	0.840069
																						-716	25	36	0.91792	0.92545	1.06479	1.05141	1.09171	1.04113	1.11435	1.01028	1.07213	1.01542			-716	245730	205066	0.834517	302188	253739	0.839673
																						-715	23	38	0.844486	0.976864	1.06846	1.05913	1.10518	1.03599	1.11894	1.01478	1.07458	1.01671			-715	245701	204801	0.833538	302328	254126	0.840563
																						-714	39	44	1.43195	1.13111	1.08682	1.05656	1.11986	1.02999	1.11711	1.01992	1.07947	1.01799			-714	246078	205608	0.835539	301687	253579	0.840536
																						-713	29	30	1.06479	0.771208	1.05744	1.06941	1.10885	1.01371	1.11344	1.01478	1.0758	1.01542			-713	245717	205293	0.835486	301575	253495	0.840571
																						-712	25	42	0.91792	1.07969	1.05377	1.10797	1.11986	1.02571	1.10885	1.01928	1.06785	1.02271			-712	245659	204943	0.834258	302518	254306	0.840629
																						-711	27	44	0.991353	1.13111	1.05377	1.08483	1.11619	1.01628	1.10976	1.0135	1.06846	1.02014			-711	246295	205691	0.835139	301911	253454	0.839498
																						-710	30	41	1.1015	1.05398	1.0244	1.09512	1.11864	1.01028	1.10426	1.00964	1.05989	1.01371			-710	245673	205176	0.83516	302285	254254	0.841107
																						-709	33	43	1.21165	1.1054	0.98401	1.12082	1.12476	0.998286	1.10242	1.01093	1.06112	1.01671			-709	245427	204561	0.833491	302046	253695	0.83992
																						-708	28	43	1.02807	1.1054	0.995025	1.09512	1.11741	1.00086	1.09416	1.00257	1.05928	1.015			-708	246344	205849	0.835615	302430	254360	0.841054
																						-707	31	48	1.13822	1.23393	0.969323	1.07455	1.11741	1	1.08773	0.998715	1.07213	1.01328			-707	245925	205531	0.835748	302347	253959	0.839959
																						-706	26	39	0.954636	1.00257	0.958308	1.03342	1.13088	0.996572	1.08498	1.00257	1.06417	1.00857			-706	245961	205943	0.8373	302030	253906	0.840664
																						-705	28	37	1.02807	0.951157	0.947293	1.05913	1.13577	1	1.09049	0.998072	1.07335	1.00643			-705	245663	205313	0.835752	302339	253766	0.839343
																						-704	31	49	1.13822	1.25964	0.976666	1.08226	1.12721	1.00771	1.08406	1.00129	1.06785	1.00771			-704	245640	205518	0.836663	301993	254059	0.841274
																						-703	28	45	1.02807	1.15681	0.932606	1.06941	1.1321	0.996572	1.08498	0.998715	1.06968	1.00086			-703	246336	206614	0.838749	302325	254027	0.840243
																						-702	25	33	0.91792	0.848329	0.965651	1.02828	1.12721	0.989717	1.08957	0.989075	1.06112	0.997858			-702	245870	205790	0.836985	302156	253710	0.839666
																						-701	19	48	0.697619	1.23393	1.00237	1.03085	1.12843	0.989717	1.09783	0.993573	1.0605	1.00043			-701	245588	205676	0.837484	302293	254004	0.840259
																						-700	19	51	0.697619	1.31105	1.09416	1.00771	1.13088	0.981148	1.11068	0.998072	1.06723	0.999143			-700	245736	206322	0.839609	302090	253499	0.839151
																						-699	36	33	1.3218	0.848329	1.1933	0.96401	1.14189	0.974293	1.12353	0.991003	1.07825	0.993573			-699	246217	206791	0.839873	302319	253892	0.839813
																						-698	21	35	0.771052	0.899743	1.17127	0.984576	1.12721	0.971722	1.11711	0.996144	1.07152	1.00129			-698	245874	206171	0.838523	301924	253198	0.838615
																						-697	28	32	1.02807	0.822622	1.219	1.00257	1.12721	0.973436	1.11619	0.999357	1.07947	1.00043			-697	245724	206180	0.83907	302355	254087	0.84036
																						-696	23	49	0.844486	1.25964	1.25204	1.03856	1.12721	0.992288	1.10242	1.00193	1.07764	1.00343			-696	246111	206764	0.840125	302103	253800	0.840112
																						-695	36	46	1.3218	1.18252	1.29977	0.989717	1.13822	0.977721	1.10793	0.995501	1.08498	0.998715			-695	245451	205752	0.838261	302437	253846	0.839333
																						-694	19	44	0.697619	1.13111	1.2961	0.951157	1.11986	0.974293	1.10334	0.992288	1.08253	0.997858			-694	246014	206589	0.839747	302536	253874	0.839153
																						-693	37	29	1.35852	0.745501	1.33649	0.902314	1.13577	0.97515	1.11619	0.988432	1.08865	0.995287			-693	245885	206036	0.837938	301760	253493	0.84005
																						-692	35	34	1.28509	0.874036	1.34016	0.940874	1.13088	0.976007	1.09691	1	1.08437	0.998715			-692	245581	206116	0.839299	301961	253476	0.839434
																						-691	44	39	1.61554	1.00257	1.29243	0.933162	1.12965	0.981148	1.08865	1.00129	1.08743	1.00043			-691	246002	206649	0.840029	302243	253771	0.839626
																						-690	46	34	1.68897	0.874036	1.23736	0.928021	1.11619	0.994859	1.0602	0.994859	1.07519	1.00086			-690	245467	205636	0.837735	302423	253875	0.839469
																						-689	30	41	1.1015	1.05398	1.19697	0.910026	1.10028	1	1.04735	1.00386	1.05561	1.00428			-689	245651	206287	0.839757	302071	253412	0.838915
																						-688	34	42	1.24837	1.07969	1.18595	0.922879	1.09906	1	1.04735	1.00257	1.055	1.009			-688	245831	206189	0.838742	302037	253488	0.83926
																						-687	37	46	1.35852	1.18252	1.16392	0.922879	1.08192	0.998286	1.06112	1.00064	1.04888	1.00557			-687	245652	206116	0.839056	301991	253469	0.839326
																						-686	36	30	1.3218	0.771208	1.18228	0.917738	1.05255	0.989717	1.04367	0.994859	1.04826	1.00214			-686	245628	206196	0.839467	302169	253487	0.838891
																						-685	35	31	1.28509	0.796915	1.16025	0.951157	1.04398	0.997429	1.04826	0.997429	1.04031	1.00386			-685	245624	206136	0.839232	301934	253271	0.838828
																						-684	30	25	1.1015	0.642674	1.10885	0.989717	1.03909	1.006	1.03358	1.00321	1.02807	1.00557			-684	245871	206308	0.839089	302428	254297	0.840852
																						-683	38	44	1.39524	1.13111	1.12721	1.01799	1.04276	1.01714	1.03725	1.00835	1.02746	1.01243			-683	245471	206093	0.839581	301768	253346	0.83954
																						-682	22	31	0.807769	0.796915	1.0758	1	1.01583	1.01971	1.01522	1.0045	1.0244	1.01285			-682	246239	206642	0.839194	302344	253704	0.839123
																						-681	29	37	1.06479	0.951157	1.09049	1.00514	1.02073	1.02399	1.01705	1.00964	1.02379	1.01457			-681	245807	206324	0.839376	302442	254164	0.840373
																						-680	35	27	1.28509	0.694087	1.06112	1.00771	1.00114	1.01714	1.01797	1.01478	1.02562	1.01285			-680	246378	207156	0.840804	301896	253118	0.838429
																						-679	27	46	0.991353	1.18252	1.03541	1.04884	0.997473	1.03513	1.01981	1.02185	1.02134	1.01628			-679	245887	206290	0.838961	302041	253835	0.840398
																						-678	28	42	1.02807	1.07969	1.0244	1.00771	1.00114	1.02913	1.01797	1.02506	1.01583	1.01714			-678	245946	206742	0.840599	302066	253519	0.839282
																						-677	42	44	1.5421	1.13111	0.998697	0.994859	1.02685	1.02656	1.02348	1.01928	1.02317	1.01714			-677	245812	206289	0.839215	302367	253941	0.839843
																						-676	30	43	1.1015	1.1054	0.947293	1.02057	0.997473	1.02057	1.00788	1.01607	1.01032	1.02099			-676	246097	206764	0.840172	301858	253521	0.83987
																						-675	21	46	0.771052	1.18252	0.954636	0.992288	1.01094	1.01285	1.01247	1.01285	1.00849	1.01928			-675	246142	206609	0.839389	301990	253682	0.840033
																						-674	35	36	1.28509	0.92545	0.954636	0.982005	1.00849	1.00771	1.02256	1.01157	1.01889	1.01928			-674	245676	206250	0.839521	301791	253232	0.839097
																						-673	24	37	0.881203	0.951157	0.943621	1.00514	1.00726	1.00514	1.01705	1.01285	1.01094	1.01799			-673	246183	206994	0.840812	302263	253925	0.84008
																						-672	26	33	0.954636	0.848329	0.976666	0.987147	0.995025	1.006	1.02256	1.01285	1.01767	1.015			-672	245620	206135	0.839244	301926	253302	0.838955
																						-671	21	38	0.771052	0.976864	1.00604	1.00514	0.992577	1.01114	1.03541	1.01607	1.01644	1.01628			-671	245968	206548	0.839735	301961	253469	0.839409
																						-670	28	43	1.02807	1.1054	1.0501	1.04884	1.00359	1.01714	1.03817	1.01735	1.02011	1.01885			-670	246244	206645	0.839189	301918	253394	0.839282
																						-669	24	30	0.881203	0.771208	1.06846	1.04113	1.01461	1.01285	1.02532	1.01671	1.01767	1.01243			-669	245425	205597	0.837719	301996	253572	0.839653
																						-668	21	37	0.771052	0.951157	1.08682	1.06941	1.01583	1.03085	1.02991	1.03085	1.02623	1.02228			-668	246186	206891	0.840386	301780	253166	0.83891
																						-667	28	54	1.02807	1.38817	1.08315	1.07712	1.03174	1.02742	1.03266	1.02892	1.02868	1.02442			-667	245684	205853	0.837875	302320	253762	0.839384
																						-666	32	32	1.17494	0.822622	1.02807	1.03085	1.02807	1.01457	1.04	1.01864	1.02011	1.01799			-666	246066	206560	0.839449	301808	253170	0.838845
																						-665	21	42	0.771052	1.07969	1.01705	1.04884	1.03174	1.01971	1.03174	1.01992	1.0195	1.02099			-665	246172	206443	0.838614	302002	253567	0.83962
																						-664	32	45	1.17494	1.15681	1.05377	1.04627	1.0452	1.02142	1.02623	1.01542	1.02379	1.01885			-664	246089	206459	0.838962	301982	253464	0.839334
																						-663	33	30	1.21165	0.771208	1.05744	1.02828	1.04153	1.01542	1.02348	1.01285	1.02379	1.01414			-663	246042	206460	0.839125	302281	253977	0.840202
																						-662	34	40	1.24837	1.02828	0.995025	1.07198	1.03786	1.02142	1.02348	1.02249	1.01583	1.015			-662	245545	205494	0.83689	302045	253590	0.839576
																						-661	33	55	1.21165	1.41388	0.965651	1.0617	1.0452	1.01971	1.01155	1.01928	1.01155	1.01842			-661	246174	206384	0.838367	301824	253532	0.839999
																						-660	33	40	1.21165	1.02828	0.892218	0.994859	1.03419	1.00686	1.01063	1.00514	1.00788	1.01157			-660	246037	206241	0.838252	301660	253279	0.839616
																						-659	29	41	1.06479	1.05398	0.888546	1.01542	1.01094	1.00857	1.00604	1.00193	1.01032	1.00857			-659	246218	206014	0.836714	302429	254114	0.840243
																						-658	20	40	0.734336	1.02828	0.892218	1.01028	1.01094	1.01799	0.995943	1.00643	1.00788	1.00728			-658	246157	205942	0.836628	302236	253893	0.840049
																						-657	13	36	0.477318	0.92545	0.998697	1.00771	1.01583	1.01285	1.0143	1.00771	1.01522	1.00643			-657	245741	206177	0.839001	301594	253340	0.840005
																						-656	29	39	1.06479	1.00257	1.01705	1.01028	1.04398	1.01457	1.02164	1.01864	1.02256	1.01071			-656	246565	206071	0.835767	302344	254296	0.841083
																						-655	31	41	1.13822	1.05398	1.06112	0.997429	1.03664	1.01028	1.01981	1.01864	1.02623	1.01071			-655	245885	205687	0.836515	302248	254035	0.840485
																						-654	33	38	1.21165	0.976864	1.01705	0.994859	1.01705	1.00514	1.02623	1.02185	1.02379	1.00943			-654	246203	206433	0.838467	302049	254033	0.841034
																						-653	16	47	0.587469	1.20823	1.02073	0.982005	1.01216	1.00771	1.01614	1.01864	1.02011	1.00857			-653	245404	205113	0.835819	302213	253843	0.839946
																						-652	26	36	0.954636	0.92545	1.01338	0.958869	1.03297	1.006	1.03358	1.00771	1.01828	1.00214			-652	246277	206392	0.838049	301973	253770	0.840374
																						-651	13	29	0.477318	0.745501	1.00604	0.966581	1.02685	1.00514	1.03174	1.00771	1.01889	1.00129			-651	245860	205164	0.834474	301893	253512	0.839741
																						-650	32	48	1.17494	1.23393	1.06846	1.00771	1.0501	1.00857	1.04459	1.01735	1.02073	1.00386			-650	245965	205269	0.834545	302583	254457	0.840948
																						-649	30	39	1.1015	1.00257	1.08682	0.982005	1.0452	0.997429	1.03725	1.0045	1.01216	1.00171			-649	246045	205614	0.835676	301591	253120	0.839281
																						-648	49	39	1.79912	1.00257	1.06846	1.01285	1.03052	1.00514	1.04459	1.0135	1.00726	0.999572			-648	245589	204825	0.834017	302362	254024	0.840132
																						-647	18	37	0.660902	0.951157	1.01338	0.997429	1.0195	1.00771	1.02256	1.01542	1.00359	0.999143			-647	245994	205252	0.834376	302153	253990	0.840599
																						-646	41	34	1.50539	0.874036	1.03909	1.00257	1.02317	1.02142	1.01889	1.01671	1.014	1.00043			-646	245485	205157	0.835722	301803	253352	0.839461
																						-645	19	40	0.697619	1.02828	1.01705	1.01285	1.00604	1.02571	1.00971	1.01992	1.00665	1.00086			-645	245763	205218	0.835023	302586	254163	0.83997
																						-644	34	33	1.24837	0.848329	1.06479	1.02314	1.02929	1.03085	1.01797	1.01799	1.01767	1.00043			-644	245707	205112	0.834781	302309	253748	0.839366
																						-643	14	38	0.514035	0.976864	1.04643	1.03599	1.01461	1.03085	1.01614	1.01864	1.01155	1.00814			-643	246117	205733	0.835915	302165	253840	0.840072
																						-642	24	39	0.881203	1.00257	1.10518	1.03342	1.04031	1.02399	1.02164	1.01478	1.01705	1.00643			-642	246076	205701	0.835923	301825	253487	0.839847
																						-641	30	45	1.1015	1.15681	1.16392	1.03085	1.04031	1.02142	1.0244	1.02057	1.0195	1.00814			-641	245922	205546	0.835819	302029	253718	0.840046
																						-640	37	38	1.35852	0.976864	1.14189	1.01799	1.03664	1.02057	1.02164	1.01671	1.01461	1.00985			-640	245939	205858	0.837028	302259	253841	0.839814
																						-639	25	51	0.91792	1.31105	1.05744	1.02828	1.02073	1.012	1.02164	1.0135	1.00604	1.01285			-639	246160	205817	0.836109	301983	253563	0.839661
																						-638	34	33	1.24837	0.848329	1.07213	1.03085	1.03664	1.01371	1.02164	1.00514	1.0091	1.006			-638	245905	205861	0.837155	302081	253607	0.839533
																						-637	25	39	0.91792	1.00257	1.03541	1.03342	1.02562	1.02142	1.01981	1.00835	1.00359	1.01114			-637	246248	206046	0.836741	302392	253760	0.839174
																						-636	35	38	1.28509	0.976864	1.0758	1.03085	1.01216	1.02142	1.01981	1.01285	1.00482	1.01071			-636	245906	205013	0.833704	302084	253553	0.839345
																						-635	32	44	1.17494	1.13111	1.03174	1.02057	1.00726	1.02228	1.01981	1.0135	1.00114	1.01542			-635	246117	206078	0.837316	302127	253858	0.840237
																						-634	29	38	1.06479	0.976864	0.969323	0.997429	1.00237	1.01628	1.01522	1.00964	1.00298	1.009			-634	246023	205474	0.83518	302211	253409	0.838516
																						-633	30	37	1.1015	0.951157	0.969323	1.00514	1.00604	1.01285	1.01338	1.00835	1.00114	1.00728			-633	246051	205341	0.834547	301946	253626	0.83997
																						-632	40	38	1.46867	0.976864	0.980338	1.02571	0.993801	1.00857	0.997779	1.00514	0.998697	1.009			-632	245924	205130	0.834118	302216	254104	0.840803
																						-631	24	40	0.881203	1.02828	0.910576	1.01799	0.97789	1.01714	0.985846	1.00257	0.998697	1.00343			-631	246009	205067	0.833574	302258	253950	0.840175
																						-630	14	42	0.514035	1.07969	0.93995	1	0.981562	1.01628	0.978502	0.999357	0.996249	1.00214			-630	246317	206160	0.836971	301678	252884	0.838259
																						-629	29	52	1.06479	1.33676	0.991353	0.982005	1.00971	1.00857	0.982174	1	1.01338	1.00514			-629	245690	204800	0.833572	302448	254227	0.840563
																						-628	24	34	0.881203	0.874036	0.950965	0.971722	1.00482	0.996572	0.975749	0.988432	1.00665	0.996144			-628	246146	205432	0.834596	302186	253992	0.840516
																						-627	36	38	1.3218	0.976864	1.00971	0.992288	1.01461	1	0.993189	0.991003	1.01522	0.998715			-627	245981	205270	0.834496	302157	253634	0.839411
																						-626	23	34	0.844486	0.874036	0.954636	1.03085	1.00114	1.00686	0.992271	0.992288	1.01155	0.995287			-626	245561	204133	0.831293	302257	254099	0.840671
																						-625	15	35	0.550752	0.899743	0.969323	1.0437	1.01583	1.01114	0.997779	0.992931	1.01338	0.999572			-625	245955	205103	0.833903	302671	254240	0.839989
																						-624	29	41	1.06479	1.05398	1.05377	1.07198	1.03052	1.01371	1.01797	0.995501	1.02317	1.00471			-624	245915	204961	0.833464	302356	254315	0.84111
																						-623	33	45	1.21165	1.15681	1.02807	1.05141	1.02807	1.00943	1.01338	1.00193	1.02807	1.00471			-623	245547	204131	0.831333	302296	253998	0.840228
																						-622	21	35	0.771052	0.899743	1.03541	1.01285	1.00359	0.998286	1.0042	0.994859	1.02134	0.998286			-622	246359	205686	0.834902	302216	253913	0.840172
																						-621	32	33	1.17494	0.848329	1.04643	1.01542	1.01094	0.997429	1.01063	1	1.02073	0.994859			-621	245301	204302	0.832864	303010	254768	0.840792
																						-620	28	35	1.02807	0.899743	1.02807	1.0437	0.991353	0.999143	1.00145	1.01028	1.0244	0.996572			-620	245805	204690	0.832733	302340	253792	0.839426
																						-619	18	48	0.660902	1.23393	1.01338	1.02571	0.979114	1.006	0.996861	1.01671	1.03358	0.997429			-619	246163	205159	0.833427	302234	253858	0.83994
																						-618	40	42	1.46867	1.07969	1.08682	1.03856	0.98401	0.994002	1.00788	1.00835	1.0397	0.992288			-618	245550	204193	0.831575	302752	254354	0.840139
																						-617	21	53	0.771052	1.36247	1.03174	1.03856	0.987682	0.990574	0.994107	1.01028	1.02991	0.987575			-617	246083	205109	0.833494	302100	253632	0.839565
																						-616	27	39	0.991353	1.00257	1.00604	1.00257	1.00482	0.979434	0.999614	1.00064	1.04459	0.978149			-616	245879	204518	0.831783	302441	253959	0.839697
																						-615	38	46	1.39524	1.18252	1.02073	1.00257	1.00726	0.976007	1.00145	1.00707	1.04398	0.985433			-615	246279	205413	0.834065	302340	253675	0.839038
																						-614	22	33	0.807769	0.848329	0.98401	0.979434	1.00604	0.970009	0.998697	0.996144	1.03235	0.986718			-614	245674	204016	0.830432	302267	253619	0.839057
																						-613	35	30	1.28509	0.771208	1.02073	0.982005	1.00849	0.985433	1.00237	0.996787	1.03603	0.991431			-613	246380	205102	0.832464	302729	254406	0.840375
																						-612	24	36	0.881203	0.92545	0.965651	0.987147	0.993801	0.98886	0.994107	1.00386	1.02807	0.99443			-612	246676	205153	0.831668	301899	253183	0.838634
																						-611	27	44	0.991353	1.13111	0.976666	1.01799	0.998697	0.994859	1.00879	0.996787	1.02868	0.998286			-611	245704	204312	0.831536	302291	253451	0.838433
																						-610	24	28	0.881203	0.719794	0.976666	1.00514	0.992577	0.999143	1.00237	0.992288	1.03174	0.993573			-610	246172	204554	0.830939	302391	253817	0.839367
																						-609	38	53	1.39524	1.36247	1.0244	1.01799	0.991353	1.01371	1.01889	1.00578	1.04949	0.998715			-609	245689	204513	0.832405	302015	253137	0.83816
																						-608	25	42	0.91792	1.07969	0.976666	0.979434	0.981562	0.998286	1.00053	0.991645	1.0452	0.997429			-608	246692	205251	0.832014	302275	253598	0.838964
																						-607	14	39	0.514035	1.00257	1.00237	0.969152	0.981562	1.00086	1.01247	0.99036	1.04888	0.996144			-607	246416	205128	0.832444	302290	253568	0.838825
																						-606	31	39	1.13822	1.00257	1.04276	0.987147	0.997473	1	1.02715	0.984576	1.06112	0.992716			-606	246379	204524	0.830121	302353	253347	0.837918
																						-605	28	37	1.02807	0.951157	1.05744	0.987147	0.995025	1.00857	1.02256	0.987789	1.05989	0.991859			-605	246820	205787	0.833752	302384	253672	0.838906
																						-604	32	34	1.17494	0.874036	1.05377	0.989717	1.00359	1.00171	1.02532	0.994216	1.05561	0.996572			-604	246135	204237	0.829775	302231	253343	0.838242
																						-603	20	32	0.734336	0.822622	1.03541	0.994859	0.996249	1.00171	1.02991	0.998715	1.05316	0.997001			-603	246024	204936	0.832993	301894	253263	0.838914
																						-602	27	48	0.991353	1.23393	1.00971	0.994859	1.00359	1.00943	1.03174	0.997429	1.0605	0.995287			-602	246972	205607	0.832512	302256	253018	0.837099
																						-601	27	39	0.991353	1.00257	1.00971	0.958869	1.0195	0.989717	1.02532	0.983933	1.06601	0.994859			-601	246070	204555	0.831289	302178	253791	0.839873
																						-600	37	33	1.35852	0.848329	0.969323	0.948586	1.01094	0.988003	1.03541	0.982648	1.07335	0.997429			-600	246728	205491	0.832865	302420	253605	0.838585
																						-599	25	38	0.91792	0.976864	0.899561	0.974293	1.01705	1.00171	1.04092	0.985219	1.06968	0.999572			-599	246511	204806	0.830819	302070	253168	0.838109
																						-598	32	38	1.17494	0.976864	0.888546	0.96401	1.00849	0.995716	1.04367	0.983933	1.06785	0.998286			-598	246571	205268	0.832488	302578	253953	0.839297
																						-597	25	46	0.91792	1.18252	0.928935	0.96401	1.01583	0.997429	1.03633	0.979434	1.06173	0.998715			-597	246138	204618	0.831315	302270	253292	0.837965
																						-596	35	39	1.28509	1.00257	0.965651	0.948586	1.02195	0.983719	1.05469	0.969794	1.06723	0.997429			-596	246726	204658	0.829496	302528	253948	0.839419
																						-595	27	38	0.991353	0.976864	0.943621	0.938303	1.01094	0.988003	1.04643	0.98072	1.06295	0.999143			-595	246217	204574	0.830868	302575	253895	0.839113
																						-594	27	36	0.991353	0.92545	0.980338	0.940874	1.01583	0.995716	1.03909	0.987789	1.0605	1.00043			-594	246591	204762	0.830372	302577	253846	0.838948
																						-593	13	32	0.477318	0.822622	0.969323	0.979434	1.02807	1	1.04	0.992931	1.06662	1.00343			-593	246092	204264	0.83003	302484	253384	0.837678
																						-592	27	34	0.991353	0.874036	1.00604	0.984576	1.03909	0.998286	1.04826	0.996144	1.06968	1.00557			-592	246748	204819	0.830074	302318	253721	0.839251
																						-591	16	35	0.587469	0.899743	1.00971	1.00771	1.03052	0.992288	1.04643	1.00321	1.06846	1.00557			-591	246254	204182	0.829152	302286	253667	0.839163
																						-590	18	43	0.660902	1.1054	1.03174	1.0437	1.05744	0.994002	1.06112	1.00193	1.08131	1.00943			-590	245977	204265	0.830425	302277	253742	0.839434
																						-589	22	34	0.807769	0.874036	1.0501	1.04884	1.08804	0.98886	1.09324	1	1.09232	1.00686			-589	246465	204702	0.830551	302409	253056	0.836802
																						-588	43	38	1.57882	0.976864	1.07947	1.05141	1.09538	0.990574	1.1015	1.01028	1.10089	1.01028			-588	246673	204725	0.829944	302715	253926	0.838827
																						-587	35	40	1.28509	1.02828	1.01338	1.06941	1.07213	0.984576	1.09049	1.01093	1.08743	1.00814			-587	246508	204774	0.830701	302366	253848	0.83954
																						-586	29	35	1.06479	0.899743	0.98401	1.06427	1.08437	0.976864	1.08957	1.00514	1.08498	1.00943			-586	246232	204413	0.830163	302061	252956	0.837434
																						-585	37	39	1.35852	1.00257	0.98401	1.10026	1.0807	0.994859	1.08957	1.00643	1.0862	1.00557			-585	246417	204802	0.831118	302398	253766	0.83918
																						-584	24	51	0.881203	1.31105	0.976666	1.07455	1.05867	1.00343	1.07488	1.01221	1.08376	1.006			-584	246191	204218	0.829511	302350	253697	0.839085
																						-583	23	34	0.844486	0.874036	0.98401	1.03085	1.06356	0.997429	1.07856	1.00193	1.08376	0.997858			-583	246546	204411	0.829098	302557	253762	0.838725
																						-582	28	43	1.02807	1.1054	0.995025	1.04884	1.06234	1	1.08682	0.998072	1.08865	1.00086			-582	246033	204397	0.830772	302266	253384	0.838282
																						-581	22	49	0.807769	1.25964	1.03909	1.00257	1.05867	1.00171	1.09416	1.00064	1.09538	1.00171			-581	246468	204309	0.828946	302967	254088	0.838667
																						-580	23	45	0.844486	1.15681	1.03174	0.971722	1.07091	0.988003	1.10976	0.998072	1.096	0.997858			-580	246210	204003	0.828573	302428	253506	0.838235
																						-579	30	35	1.1015	0.899743	1.1015	0.982005	1.10762	0.983719	1.11711	0.993573	1.09722	0.994002			-579	246881	205131	0.83089	303009	254130	0.838689
																						-578	25	45	0.91792	1.15681	1.05744	0.971722	1.10885	0.996572	1.10976	0.993573	1.09294	0.991859			-578	246612	204714	0.830104	302628	253757	0.838512
																						-577	27	38	0.991353	0.976864	1.10518	0.958869	1.11619	0.991431	1.10701	0.989717	1.0862	0.987575			-577	246276	204266	0.829419	302696	253753	0.83831
																						-576	29	49	1.06479	1.25964	1.11619	0.938303	1.12476	0.985433	1.11344	0.992931	1.08682	0.987575			-576	246514	204572	0.829858	302455	253743	0.838946
																						-575	35	29	1.28509	0.745501	1.10518	0.92545	1.12476	0.97515	1.11252	0.989075	1.08315	0.979863			-575	246819	204735	0.829493	302386	253508	0.83836
																						-574	26	34	0.954636	0.874036	1.09049	0.971722	1.10762	0.991431	1.1015	0.996787	1.08253	0.982005			-574	246755	204524	0.828857	302563	253668	0.838398
																						-573	26	41	0.954636	1.05398	1.13088	0.989717	1.11007	0.992288	1.1116	1.00257	1.0758	0.984576			-573	246603	204767	0.83035	302697	253620	0.837869
																						-572	40	25	1.46867	0.642674	1.11619	0.96144	1.11741	0.981148	1.10426	1	1.07213	0.98629			-572	246414	204346	0.829281	301874	253048	0.838258
																						-571	20	37	0.734336	0.951157	1.04276	0.966581	1.11252	1	1.09049	1.00578	1.05989	0.989717			-571	246956	204927	0.829811	302084	252994	0.837496
																						-570	42	49	1.5421	1.25964	1.10885	0.966581	1.13577	1.00686	1.10609	1.01028	1.07091	0.994859			-570	246377	204488	0.82998	302315	253322	0.837941
																						-569	18	31	0.660902	0.796915	1.11252	0.935733	1.12231	0.997429	1.10059	1.00257	1.06723	0.990574			-569	246848	204702	0.829265	302373	253511	0.838405
																						-568	38	40	1.39524	1.02828	1.14924	0.948586	1.12721	1.00086	1.11711	1.00964	1.07152	0.993573			-568	246922	204976	0.830125	301944	252998	0.837896
																						-567	30	30	1.1015	0.771208	1.09783	0.92545	1.10762	1	1.1015	1.00514	1.0605	0.996144			-567	246531	204667	0.830189	302443	253342	0.837654
																						-566	26	44	0.954636	1.13111	1.15291	0.928021	1.11252	1.01114	1.10242	1.0135	1.0605	1.00086			-566	246937	205074	0.830472	301884	252727	0.837165
																						-565	31	47	1.13822	1.20823	1.15291	0.958869	1.11497	1.01028	1.10701	1.00193	1.06785	0.998286			-565	246565	204699	0.830204	302268	253284	0.837947
																						-564	37	41	1.35852	1.05398	1.10885	0.96401	1.10518	1.00514	1.10885	0.997429	1.06723	0.997001			-564	246507	204289	0.828737	302142	253298	0.838343
																						-563	22	30	0.807769	0.771208	1.0758	0.971722	1.10518	1.00686	1.09691	0.991645	1.05622	1.00428			-563	246211	204241	0.829536	302361	253475	0.83832
																						-562	20	27	0.734336	0.694087	1.0758	0.989717	1.10028	1.01285	1.10518	0.998715	1.05438	1.00857			-562	246289	204339	0.82967	302328	253555	0.838677
																						-561	38	37	1.39524	0.951157	1.09416	1.03599	1.1064	1.01885	1.12262	1.01028	1.06417	1.01542			-561	247047	205135	0.830348	302051	252998	0.837599
																						-560	43	37	1.57882	0.951157	1.07213	1.02571	1.10518	1.02485	1.10885	1.01221	1.05561	1.01457			-560	246750	204975	0.8307	302273	253353	0.838159
																						-559	28	36	1.02807	0.92545	1.10885	1.03342	1.09661	1.02485	1.09232	1.01157	1.05561	1.01414			-559	246562	204403	0.829014	302131	253340	0.838509
																						-558	24	31	0.881203	0.796915	1.11986	1.06941	1.1064	1.02999	1.08773	1.00771	1.05377	1.01285			-558	246193	204154	0.829244	302626	253744	0.838473
																						-557	45	31	1.65226	0.796915	1.14556	1.08997	1.10273	1.03171	1.07856	1.01028	1.05561	1.01157			-557	246688	204510	0.829022	302236	253357	0.838276
																						-556	26	56	0.954636	1.43959	1.10518	1.08997	1.08559	1.04199	1.06295	1.01478	1.04214	1.01328			-556	246341	204409	0.82978	301916	253148	0.83847
																						-555	19	49	0.697619	1.25964	1.11619	1.04113	1.09171	1.01628	1.0602	0.998715	1.04153	1.00857			-555	246462	204738	0.83071	302302	253315	0.837954
																						-554	28	44	1.02807	1.13111	1.12353	1.03856	1.10885	1.00857	1.07397	0.989075	1.04582	1.00086			-554	246449	204671	0.830479	302131	253285	0.838329
																						-553	22	37	0.807769	0.951157	1.12353	1.01542	1.10395	0.998286	1.06203	0.986504	1.04031	1.00043			-553	246647	205102	0.83156	302028	252757	0.836865
																						-552	25	45	0.91792	1.15681	1.16025	0.992288	1.11497	1.00171	1.0602	0.991645	1.04826	1.00471			-552	246435	204328	0.829134	302515	253849	0.839128
																						-551	32	33	1.17494	0.848329	1.20064	0.997429	1.1321	1.00171	1.05561	0.983933	1.04704	1.00514			-551	246780	205241	0.831675	301913	252636	0.836785
																						-550	53	40	1.94599	1.02828	1.22634	1.02828	1.12109	1.00771	1.06112	0.994216	1.04459	1.00814			-550	246438	204704	0.830652	302449	253271	0.8374
																						-549	31	50	1.13822	1.28535	1.14556	1.02314	1.08682	1.00428	1.04551	0.993573	1.02562	1.00771			-549	246836	205663	0.833197	302556	253340	0.837334
																						-548	31	39	1.13822	1.00257	1.11252	0.984576	1.07703	0.987147	1.04	0.985861	1.02929	1.00129			-548	246090	204951	0.832831	302379	253349	0.837853
																						-547	34	31	1.24837	0.796915	1.07947	0.984576	1.05622	0.983719	1.02991	0.99036	1.02929	1.00686			-547	246435	204649	0.830436	302190	253097	0.837544
																						-546	29	37	1.06479	0.951157	1.07947	1.01542	1.04888	0.989717	1.02623	0.996787	1.02011	1.00985			-546	246204	204856	0.832058	302362	253226	0.837492
																						-545	21	48	0.771052	1.23393	1.0758	1.03085	1.04153	0.984576	1.0345	0.997429	1.02011	1.01585			-545	246663	205367	0.832583	302665	253662	0.838095
																						-544	28	35	1.02807	0.899743	1.08315	1.01285	1.05744	0.972579	1.04276	0.994859	1.02195	1.01371			-544	245931	204195	0.830293	302807	253507	0.837189
																						-543	32	28	1.17494	0.719794	1.11619	1.03342	1.04153	0.976864	1.0345	1.00964	1.01644	1.01714			-543	246217	204587	0.830921	302281	253231	0.837734
																						-542	36	47	1.3218	1.20823	1.06479	1.05656	1.02685	0.991431	1.02256	1.01735	1.01889	1.02356			-542	246726	205704	0.833733	302640	253615	0.838008
																						-541	39	45	1.43195	1.15681	1.0244	1.02314	1.00726	0.979434	1.02256	1.01478	1.0195	1.02228			-541	246033	204341	0.830543	302837	253824	0.838153
																						-540	31	38	1.13822	0.976864	1.01705	1.02057	1.00604	0.982862	1.00879	1.00835	1.01277	1.02228			-540	246555	205103	0.831876	302382	253419	0.838076
																						-539	22	35	0.807769	0.899743	1.03541	1.01799	1.01216	0.983719	1.01981	1.00707	1.00788	1.02399			-539	246228	204994	0.832536	302568	253678	0.838415
																						-538	22	39	0.807769	1.00257	1.08682	1.03599	1.01583	0.98629	1.02256	1.00578	1.00604	1.02656			-538	246392	205352	0.833436	302695	253688	0.838099
																						-537	34	43	1.24837	1.1054	1.08315	1.02057	1.01338	0.992288	1.02715	0.998715	1.00665	1.02828			-537	245671	204266	0.831462	302852	253808	0.838058
																						-536	28	43	1.02807	1.1054	1.07213	1.02057	1.00849	0.990574	1.01705	0.993573	1.00298	1.02271			-536	246541	205468	0.833405	302808	253915	0.838535
																						-535	23	41	0.844486	1.05398	1.08315	0.976864	1.02073	0.98629	1.0143	0.994859	1.00176	1.01757			-535	246788	205853	0.834129	302554	253633	0.838306
																						-534	37	43	1.35852	1.1054	1.11986	0.974293	1.02929	0.98886	1.01705	0.988432	1.00237	1.012			-534	246047	205125	0.833684	302394	253544	0.838457
																						-533	18	37	0.660902	0.951157	1.07213	0.946015	1.00726	1.00171	1.00053	0.988432	0.995637	1.00814			-533	246656	205626	0.833654	302603	253712	0.838433
																						-532	25	34	0.91792	0.874036	1.11986	0.956298	1.00849	1.00428	1.01614	0.994859	0.995637	1.00814			-532	246445	206102	0.836302	302531	253376	0.837521
																						-531	37	44	1.35852	1.13111	1.17127	0.984576	1.02195	1.012	1.0143	1.00257	0.994413	1.01285			-531	246356	205294	0.833324	302553	253749	0.838693
																						-530	36	37	1.3218	0.951157	1.11986	0.974293	1.00604	1.00428	1.00604	1	0.995025	1.009			-530	246556	206134	0.836055	302398	253707	0.838985
																						-529	36	42	1.3218	1.07969	1.07947	0.971722	1.01461	1.00343	0.993189	1.00129	0.98401	1.01071			-529	245990	205382	0.83492	302434	253531	0.838301
																						-528	21	33	0.771052	0.848329	1.03174	0.940874	1.00114	0.995716	0.994107	0.996787	0.978502	1.00728			-528	246898	206280	0.835489	302568	254146	0.839963
																						-527	31	43	1.13822	1.1054	1.00604	0.946015	1.00849	0.991431	1.00329	1.009	0.98707	1.012			-527	246333	205667	0.834915	302375	253101	0.837044
																						-526	31	26	1.13822	0.66838	0.995025	0.933162	0.998697	0.984576	0.992271	1.00578	0.979726	1.01071			-526	246333	205958	0.836097	302580	254146	0.839932
																						-525	33	40	1.21165	1.02828	0.965651	0.946015	0.991353	1.00086	0.990435	1.02185	0.970547	1.01457			-525	246330	205351	0.833643	302429	253660	0.838743
																						-524	24	32	0.881203	0.822622	0.969323	0.930591	0.982786	0.993145	0.982174	1.02378	0.963816	1.01542			-524	246100	205114	0.83346	302465	253804	0.83912
																						-523	31	41	1.13822	1.05398	0.936278	0.951157	0.976666	1.00257	0.977584	1.03085	0.960144	1.01842			-523	246047	205843	0.836601	302292	253364	0.838142
																						-522	39	45	1.43195	1.15681	0.89589	0.96144	0.981562	1.00771	0.982174	1.03213	0.952801	1.01628			-522	246812	205626	0.833127	301926	252971	0.837858
																						-521	23	40	0.844486	1.02828	0.826128	0.930591	0.96198	1.00857	0.980338	1.03149	0.944233	1.01285			-521	246249	205745	0.835515	302463	253661	0.838651
																						-520	25	36	0.91792	0.92545	0.881203	0.953728	0.968099	1.00857	0.984928	1.0347	0.941174	1.01071			-520	246093	205229	0.83395	302487	253212	0.8371
																						-519	23	30	0.844486	0.771208	0.921591	0.96144	0.964428	1.01114	0.983092	1.03856	0.941174	1.01371			-519	245863	205027	0.833908	302249	253163	0.837597
																						-518	14	35	0.514035	0.899743	0.928935	0.982005	0.981562	1.01542	0.97942	1.04563	0.939338	1.02014			-518	246199	205639	0.835256	302041	252739	0.836771
																						-517	28	38	1.02807	0.976864	0.950965	1.01028	1.00237	1.02999	0.987682	1.05077	0.93995	1.02356			-517	246045	205475	0.835113	302520	253421	0.8377
																						-516	23	31	0.844486	0.796915	0.958308	1.01799	0.991353	1.02999	0.987682	1.04563	0.939338	1.02142			-516	245947	205778	0.836675	302461	253274	0.837377
																						-515	34	34	1.24837	0.874036	1.01338	1.03599	0.998697	1.04713	0.990435	1.04563	0.941786	1.02271			-515	246241	206166	0.837251	302004	253000	0.837736
																						-514	15	40	0.550752	1.02828	0.998697	1.0617	0.986458	1.05484	0.981256	1.04177	0.945457	1.02057			-514	246002	205910	0.837024	302604	253490	0.837695
																						-513	20	45	0.734336	1.15681	1.01338	1.10797	0.991353	1.05741	0.991353	1.03792	0.947293	1.02099			-513	246146	205721	0.83577	302627	253612	0.838033
																						-512	20	33	0.734336	0.848329	1.00971	1.09512	1.01094	1.0557	0.989517	1.03278	0.948517	1.01971			-512	245910	206306	0.838948	301965	253386	0.839124
																						-511	38	49	1.39524	1.25964	1.06846	1.12082	1.03174	1.06512	0.992271	1.04049	0.949129	1.02314			-511	246226	206058	0.836864	302457	253504	0.83815
																						-510	36	39	1.3218	1.00257	1.01705	1.08483	1.0195	1.0617	0.992271	1.03149	0.943621	1.01585			-510	246076	206457	0.838996	302029	253046	0.837819
																						-509	25	38	0.91792	0.976864	1.04276	1.07712	1.00359	1.06427	0.975749	1.03278	0.935054	1.01542			-509	245928	206051	0.837851	302289	253469	0.838498
																						-508	20	46	0.734336	1.18252	1.04276	1.06427	0.996249	1.06684	0.977584	1.03021	0.935054	1.01842			-508	246357	206621	0.838704	302404	253925	0.839687
																						-507	30	41	1.1015	1.05398	1.06846	1.01799	0.99992	1.06427	0.991353	1.02892	0.93995	1.01542			-507	246315	207090	0.840751	302349	253498	0.838429
																						-506	38	38	1.39524	0.976864	1.04276	1.00257	0.997473	1.05484	0.981256	1.02828	0.941786	1.01414			-506	245834	206578	0.840314	302081	253322	0.83859
																						-505	30	44	1.1015	1.13111	0.995025	1.02057	0.982786	1.04884	0.961062	1.02635	0.932606	1.01714			-505	246020	206240	0.838305	302099	253304	0.83848
																						-504	19	58	0.697619	1.491	0.980338	0.987147	0.975443	1.03513	0.953718	1.02506	0.929547	1.01457			-504	245891	206341	0.839158	302541	254243	0.840358
																						-503	19	40	0.697619	1.02828	0.980338	0.948586	0.98401	1.01457	0.952801	1.01285	0.936278	1.00343			-503	246173	207203	0.841695	301977	252601	0.836492
																						-502	36	43	1.3218	1.1054	1.03909	0.966581	0.982786	1.012	0.952801	1.01028	0.937502	1.00043			-502	245961	206666	0.840241	302138	253504	0.839034
																						-501	24	35	0.881203	0.899743	0.991353	0.974293	0.966875	1.01371	0.942703	1.00643	0.930159	0.995287			-501	245779	206840	0.84157	302089	253066	0.837721
																						-500	43	36	1.57882	0.92545	1.00604	0.987147	0.98401	1.01371	0.937196	1.00643	0.930159	0.997858			-500	246122	207145	0.841634	302085	253656	0.839685
																						-499	25	33	0.91792	0.848329	0.928935	0.994859	0.953413	1.01799	0.920673	1.01093	0.913024	0.997001			-499	245721	206493	0.840354	301966	252555	0.836369
																						-498	27	28	0.991353	0.719794	0.972995	1	0.95586	1.01885	0.916084	1.01864	0.917308	1.00471			-498	245690	206548	0.840687	302161	253155	0.837816
																						-497	23	35	0.844486	0.899743	0.987682	1.0617	0.965651	1.03256	0.905069	1.02828	0.922815	1.01157			-497	246106	207422	0.842815	301858	252804	0.837493
																						-496	25	45	0.91792	1.15681	0.972995	1.06941	0.960756	1.03685	0.90874	1.02699	0.919144	1.01371			-496	245674	206918	0.842244	301994	252685	0.836722
																						-495	26	31	0.954636	0.796915	0.987682	1.08483	0.949741	1.02828	0.910576	1.01992	0.916696	1.00686			-495	245682	206798	0.84173	301852	252587	0.836792
																						-494	19	43	0.697619	1.1054	0.980338	1.11568	0.944845	1.0377	0.923427	1.01864	0.913024	1.006			-494	245464	206518	0.841338	302327	253416	0.838219
																						-493	35	47	1.28509	1.20823	0.980338	1.11568	0.943621	1.03428	0.922509	1.01735	0.909964	1.00514			-493	245754	207097	0.842701	301933	252755	0.837123
																						-492	23	46	0.844486	1.18252	0.98401	1.1054	0.924039	1.02485	0.910576	1.01414	0.903233	1			-492	245849	206824	0.841264	302189	252924	0.836972
																						-491	28	40	1.02807	1.02828	1.03541	1.10026	0.926487	1.01714	0.90874	1.01093	0.907517	0.993145			-491	245561	206630	0.841461	302117	253128	0.837847
																						-490	22	39	0.807769	1.00257	1.03541	1.11311	0.914248	1.01285	0.909658	1.00578	0.904457	0.995716			-490	245920	206752	0.840727	302209	252917	0.836896
																						-489	37	35	1.35852	0.899743	1.03909	1.12082	0.91792	1.01628	0.909658	1.00514	0.908128	0.995287			-489	245494	206892	0.842758	302226	253136	0.837571
																						-488	31	52	1.13822	1.33676	0.972995	1.13625	0.897113	1.02485	0.898643	1.01157	0.898949	0.994859			-488	245819	206930	0.841799	302270	252935	0.836784
																						-487	19	38	0.697619	0.976864	0.943621	1.11311	0.877531	1.01714	0.89589	1.00321	0.900785	0.991431			-487	245127	206123	0.840884	302104	252909	0.837158
																						-486	29	51	1.06479	1.31105	0.976666	1.09254	0.887322	1.01285	0.90874	1.00321	0.905069	0.998286			-486	246122	207064	0.841306	301940	252952	0.837757
																						-485	24	43	0.881203	1.1054	0.965651	1.04113	0.884875	0.998286	0.903233	0.999357	0.900173	0.992716			-485	245588	206766	0.841921	302372	253330	0.837809
																						-484	19	43	0.697619	1.1054	0.965651	1.00257	0.904457	0.98629	0.904151	0.996144	0.904457	0.990146			-484	245414	206034	0.839538	302229	253366	0.838326
																						-483	36	43	1.3218	1.1054	0.991353	0.979434	0.903233	0.984576	0.914248	0.989075	0.905069	0.990574			-483	246444	208035	0.844149	302216	253372	0.838381
																						-482	37	44	1.35852	1.13111	0.925263	0.96401	0.886098	0.983719	0.900479	0.982648	0.903845	0.984576			-482	245553	206494	0.840933	302296	253244	0.837734
																						-481	28	45	1.02807	1.15681	0.873859	0.966581	0.866516	0.981148	0.888546	0.974293	0.896502	0.979006			-481	245685	207037	0.842691	302048	253273	0.838518
																						-480	23	42	0.844486	1.07969	0.910576	0.940874	0.86774	0.970009	0.884875	0.971722	0.889158	0.975578			-480	245674	207048	0.842776	302424	253604	0.83857
																						-479	19	41	0.697619	1.05398	0.892218	0.938303	0.866516	0.966581	0.877531	0.966581	0.884263	0.972151			-479	245792	207382	0.84373	302433	253510	0.838235
																						-478	23	43	0.844486	1.1054	0.921591	0.920308	0.873859	0.970009	0.889464	0.973008	0.894054	0.96958			-478	246082	207596	0.843607	302327	253644	0.838973
																						-477	28	30	1.02807	0.771208	0.965651	0.922879	0.879979	0.966581	0.901397	0.97365	0.896502	0.967866			-477	245905	207508	0.843855	302152	253273	0.838231
																						-476	26	31	0.954636	0.796915	0.932606	0.948586	0.886098	0.973436	0.8913	0.980077	0.888546	0.971294			-476	246116	207329	0.842402	302170	252945	0.837094
																						-475	24	28	0.881203	0.719794	0.89589	0.958869	0.882427	0.985433	0.88671	0.978792	0.888546	0.976435			-475	245769	207619	0.844773	302113	253239	0.838225
																						-474	26	34	0.954636	0.874036	0.888546	0.994859	0.883651	0.994002	0.883039	0.979434	0.88671	0.981148			-474	246374	207318	0.841478	302118	253418	0.838804
																						-473	18	37	0.660902	0.951157	0.859173	1.00771	0.888546	0.992288	0.872024	0.983933	0.883651	0.982005			-473	245398	206877	0.843028	302264	253159	0.837543
																						-472	23	45	0.844486	1.15681	0.862844	1.00514	0.892218	0.98886	0.877531	0.982648	0.887322	0.98072			-472	245950	207378	0.843171	301995	253382	0.839029
																						-471	38	35	1.39524	0.899743	0.870188	0.984576	0.893442	0.976864	0.883957	0.973008	0.88671	0.980291			-471	245507	206748	0.842125	301977	253305	0.838823
																						-470	18	41	0.660902	1.05398	0.796754	0.984576	0.876307	0.982005	0.870188	0.980077	0.884875	0.976864			-470	246449	208304	0.845223	302046	253210	0.838315
																						-469	27	34	0.991353	0.874036	0.822456	0.989717	0.872636	0.976007	0.879367	0.978149	0.894054	0.976864			-469	245671	207019	0.842669	302245	253620	0.839121
																						-468	35	44	1.28509	1.13111	0.796754	1.01799	0.878755	0.990574	0.874777	0.978149	0.893442	0.976007			-468	246038	207362	0.842806	302473	253600	0.838422
																						-467	19	40	0.697619	1.02828	0.723321	1.01542	0.879979	0.990574	0.873859	0.978149	0.886098	0.97515			-467	245870	206927	0.841612	302388	254139	0.840441
																						-466	16	35	0.587469	0.899743	0.752694	0.997429	0.877531	0.990574	0.880285	0.987147	0.883039	0.975578			-466	246362	207496	0.842238	301895	253328	0.839126
																						-465	22	42	0.807769	1.07969	0.793083	0.994859	0.883651	0.985433	0.884875	0.989075	0.892218	0.974293			-465	245581	206751	0.841884	302358	254152	0.840567
																						-464	18	39	0.660902	1.00257	0.859173	0.96144	0.881203	0.974293	0.893136	0.985861	0.888546	0.979006			-464	245824	206829	0.841371	302473	253740	0.838885
																						-463	19	36	0.697619	0.92545	0.859173	0.966581	0.876307	0.976007	0.894972	0.989075	0.889158	0.982434			-463	245658	206959	0.842468	302157	253680	0.839564
																						-462	25	37	0.91792	0.951157	0.870188	0.982005	0.882427	0.97515	0.90874	0.984576	0.893442	0.983719			-462	246329	207618	0.84285	302238	254060	0.840594
																						-461	18	35	0.660902	0.899743	0.855501	0.992288	0.888546	0.969152	0.90874	0.98072	0.888546	0.985004			-461	246207	207222	0.84166	301917	253386	0.839258
																						-460	25	43	0.91792	1.1054	0.89589	0.984576	0.894666	0.978578	0.906905	0.982005	0.894054	0.985433			-460	246256	207654	0.843246	302031	253608	0.839676
																						-459	20	45	0.734336	1.15681	0.884875	0.971722	0.898337	0.974293	0.897725	0.976221	0.897113	0.980291			-459	245835	206821	0.841299	302589	253931	0.839193
																						-458	15	43	0.550752	1.1054	0.903233	0.971722	0.900785	0.964867	0.911494	0.969794	0.900173	0.977292			-458	245905	206720	0.840652	302430	254313	0.840899
																						-457	27	33	0.991353	0.848329	0.950965	0.96144	0.924039	0.965724	0.922509	0.967224	0.902009	0.976864			-457	245472	206834	0.842597	302003	253052	0.837912
																						-456	27	34	0.991353	0.874036	0.972995	0.974293	0.922815	0.983719	0.911494	0.970437	0.898949	0.981148			-456	246019	206718	0.840254	302241	253678	0.839324
																						-455	40	29	1.46867	0.745501	0.958308	1.00257	0.915472	0.987147	0.910576	0.976221	0.897725	0.990146			-455	246084	207000	0.841178	302234	253715	0.839466
																						-454	18	41	0.660902	1.05398	0.903233	1.02571	0.904457	0.994002	0.893136	0.982648	0.89283	0.993145			-454	245796	206388	0.839671	301763	253084	0.838686
																						-453	22	42	0.807769	1.07969	0.947293	1.00257	0.906905	0.996572	0.89589	0.979434	0.898337	0.993145			-453	245936	206334	0.838972	302162	253307	0.838314
																						-452	21	41	0.771052	1.05398	0.943621	0.979434	0.921591	0.985433	0.897725	0.974293	0.903233	0.993573			-452	245459	205842	0.838602	301997	253002	0.837762
																						-451	29	32	1.06479	0.822622	0.954636	0.953728	0.926487	0.976864	0.898643	0.976221	0.913636	0.994002			-451	245886	206055	0.838012	302136	253371	0.838599
																						-450	22	38	0.807769	0.976864	0.936278	0.976864	0.910576	0.981148	0.904151	0.973008	0.908128	0.996572			-450	245890	206086	0.838124	301647	252944	0.838545
																						-449	25	45	0.91792	1.15681	0.910576	0.966581	0.902009	0.977721	0.914248	0.974936	0.907517	1.00086			-449	246097	205880	0.83658	302113	253007	0.837458
																						-448	28	39	1.02807	1.00257	0.936278	0.982005	0.914248	0.969152	0.915166	0.966581	0.909964	0.998715			-448	246111	205674	0.835696	301963	253129	0.83828
																						-447	33	38	1.21165	0.976864	0.965651	0.994859	0.913024	0.969152	0.910576	0.968509	0.904457	0.999143			-447	245730	205593	0.836663	301782	252942	0.83816
																						-446	23	45	0.844486	1.15681	0.906905	1	0.890994	0.969152	0.893136	0.970437	0.894666	1			-446	245971	205071	0.833721	302177	253329	0.838346
																						-445	25	38	0.91792	0.976864	0.899561	0.958869	0.894666	0.967438	0.900479	0.962082	0.898949	0.999572			-445	246537	206093	0.83595	301914	253090	0.838287
																						-444	30	32	1.1015	0.822622	0.881203	0.935733	0.88977	0.968295	0.892218	0.971722	0.897113	1.00043			-444	245985	205060	0.833628	302068	252776	0.83682
																						-443	21	33	0.771052	0.848329	0.822456	0.958869	0.878755	0.971722	0.882121	0.981362	0.895278	1.00471			-443	246149	205287	0.833995	302361	253752	0.839235
																						-442	24	31	0.881203	0.796915	0.833471	0.96401	0.882427	0.972579	0.88671	0.985219	0.89283	1.006			-442	246108	205090	0.833334	302172	253463	0.838803
																						-441	24	41	0.881203	1.05398	0.855501	0.96144	0.879979	0.983719	0.880285	0.991003	0.893442	1.00857			-441	246164	205110	0.833226	301958	253210	0.838561
																						-440	15	34	0.550752	0.874036	0.851829	0.974293	0.893442	0.971722	0.883039	0.987789	0.894054	1.00643			-440	246147	204792	0.831993	302461	253554	0.838305
																						-439	32	51	1.17494	1.31105	0.899561	0.984576	0.915472	0.977721	0.896807	0.985861	0.896502	1.00514			-439	246561	205313	0.832707	302226	253672	0.839344
																						-438	36	44	1.3218	1.13111	0.862844	0.940874	0.908128	0.96144	0.890382	0.977506	0.902009	1.00171			-438	245988	204165	0.82998	302106	253192	0.838091
																						-437	17	40	0.624185	1.02828	0.855501	0.940874	0.892218	0.959726	0.873859	0.976221	0.903845	0.999143			-437	246570	205334	0.832764	302270	253610	0.83902
																						-436	21	29	0.771052	0.745501	0.888546	0.976864	0.888546	0.960583	0.878449	0.978149	0.901397	0.999572			-436	246353	204674	0.830817	302255	253416	0.838416
																						-435	20	29	0.734336	0.745501	0.888546	1	0.900785	0.963153	0.882121	0.994859	0.903845	1.00428			-435	246544	204851	0.830892	302545	253931	0.839317
																						-434	14	41	0.514035	1.05398	0.928935	1.02057	0.89589	0.983719	0.893136	0.999357	0.907517	1.01114			-434	246464	205115	0.83223	302441	253777	0.839095
																						-433	24	35	0.881203	0.899743	0.950965	1.02828	0.902009	0.98886	0.905069	0.999357	0.9118	1.01114			-433	246585	204550	0.82953	302221	253501	0.838793
																						-432	30	30	1.1015	0.771208	0.987682	1.01285	0.904457	0.992288	0.910576	1.0045	0.911188	1.00943			-432	246700	205193	0.831752	302294	253519	0.83865
																						-431	23	46	0.844486	1.18252	0.969323	1.01542	0.888546	1.00086	0.91792	1.01221	0.908128	1.00728			-431	246216	203918	0.828208	302479	254116	0.840112
																						-430	28	38	1.02807	0.976864	0.943621	0.992288	0.893442	0.992288	0.915166	1.00707	0.913024	1.00257			-430	247024	204580	0.828179	302056	253297	0.838577
																						-429	22	34	0.807769	0.874036	0.89589	0.982005	0.89589	0.98629	0.90874	1.0135	0.909352	1.00043			-429	246991	204928	0.829698	302614	254168	0.839907
																						-428	34	44	1.24837	1.13111	0.943621	0.984576	0.899561	0.989717	0.915166	1.01735	0.906905	1.00043			-428	246396	204222	0.828834	302355	253562	0.838624
																						-427	26	54	0.954636	1.38817	0.91792	0.971722	0.879979	0.988003	0.901397	1.01478	0.899561	1			-427	247154	204192	0.826175	302199	253312	0.83823
																						-426	21	38	0.771052	0.976864	0.877531	0.930591	0.875083	0.978578	0.893136	1.00578	0.896502	0.997429			-426	247077	204735	0.828628	302288	253615	0.838984
																						-425	31	37	1.13822	0.951157	0.89589	0.943445	0.879979	0.993145	0.901397	1.00964	0.905681	0.998715			-425	246842	203763	0.82548	302526	253822	0.83901
																						-424	20	44	0.734336	1.13111	0.859173	0.948586	0.881203	0.992288	0.893136	1.01157	0.901397	1.00086			-424	246292	203317	0.825512	301847	252958	0.838036
																						-423	34	29	1.24837	0.745501	0.862844	0.928021	0.88977	0.989717	0.899561	1.01028	0.902621	1.00043			-423	246754	203538	0.824864	302278	253544	0.838776
																						-422	25	31	0.91792	0.796915	0.826128	0.940874	0.884875	1.00171	0.883957	1.01478	0.904457	1.00814			-422	247412	204735	0.827506	302488	253847	0.839198
																						-421	16	37	0.587469	0.951157	0.815113	0.974293	0.900785	1.01114	0.883957	1.01864	0.904457	1.01071			-421	246734	203508	0.824807	302252	253274	0.837957
																						-420	15	34	0.550752	0.874036	0.884875	0.948586	0.905681	1.012	0.892218	1.01799	0.914248	1.01157			-420	247136	203823	0.824739	302526	253604	0.83829
																						-419	35	35	1.28509	0.899743	0.950965	0.966581	0.913024	1.02399	0.89589	1.01607	0.925263	1.01714			-419	246796	203579	0.824888	302155	253193	0.837957
																						-418	27	39	0.991353	1.00257	0.91792	0.958869	0.905681	1.02828	0.901397	1.02121	0.927711	1.01628			-418	247038	204086	0.826132	302591	253924	0.839167
																						-417	15	38	0.550752	0.976864	0.903233	0.966581	0.89589	1.02913	0.912412	1.02057	0.924039	1.01628			-417	246419	203243	0.824785	302293	253327	0.838017
																						-416	26	43	0.954636	1.1054	0.899561	0.974293	0.898337	1.03085	0.910576	1.02249	0.930159	1.01757			-416	247785	204637	0.825864	302210	253089	0.837461
																						-415	21	39	0.771052	1.00257	0.91792	0.946015	0.903233	1.03171	0.909658	1.02057	0.928323	1.01757			-415	246967	203548	0.824191	302694	253557	0.837669
																						-414	21	36	0.771052	0.92545	0.899561	0.982005	0.904457	1.03256	0.914248	1.02442	0.930771	1.02014			-414	246942	203699	0.824888	302624	253432	0.837448
																						-413	24	34	0.881203	0.874036	0.892218	1.01028	0.9118	1.0377	0.914248	1.02763	0.935054	1.01971			-413	247395	204399	0.826206	302497	253322	0.837435
																						-412	22	44	0.807769	1.13111	0.899561	1.02314	0.903233	1.03942	0.91333	1.02571	0.936278	1.02185			-412	247146	203770	0.824494	302658	253876	0.838821
																						-411	35	27	1.28509	0.694087	0.881203	1.01285	0.906905	1.03342	0.916084	1.0135	0.93689	1.02099			-411	246807	203525	0.824633	302551	253549	0.838038
																						-410	33	41	1.21165	1.05398	0.851829	1.03599	0.894666	1.04113	0.912412	1.01864	0.935054	1.02871			-410	247217	203646	0.823754	302352	252889	0.836407
																						-409	26	32	0.954636	0.822622	0.840814	1.01028	0.877531	1.03256	0.902315	1.0135	0.935666	1.02614			-409	246856	203651	0.824978	302247	253335	0.838171
																						-408	23	42	0.844486	1.07969	0.837143	1.02571	0.89589	1.04199	0.894972	1.01478	0.93995	1.02699			-408	247386	203541	0.822765	302628	253561	0.837865
																						-407	14	41	0.514035	1.05398	0.818784	1.02571	0.915472	1.03856	0.894054	1.01542	0.951577	1.02399			-407	247135	203874	0.824949	302613	253501	0.837708
																						-406	31	32	1.13822	0.822622	0.848158	1.03085	0.914248	1.03856	0.900479	1.01992	0.95892	1.02185			-406	246875	203090	0.822643	302332	253151	0.837328
																						-405	16	53	0.587469	1.36247	0.826128	1.08997	0.906905	1.04542	0.905069	1.02571	0.960756	1.02228			-405	247383	203403	0.822217	302230	253258	0.837964
																						-404	19	47	0.697619	1.20823	0.884875	1.04627	0.919144	1.03856	0.912412	1.01864	0.969323	1.00985			-404	246712	202999	0.822819	302353	253588	0.838715
																						-403	26	39	0.954636	1.00257	0.914248	1.03085	0.921591	1.03342	0.915166	1.01607	0.976055	1.00386			-403	246931	203830	0.825453	302233	253130	0.837533
																						-402	17	40	0.624185	1.02828	0.928935	1.04113	0.91792	1.02656	0.925263	1.02121	0.976666	1.00043			-402	247162	203605	0.823773	302180	252991	0.83722
																						-401	27	36	0.991353	0.92545	1.00604	1.04627	0.927711	1.01371	0.932606	1.01928	0.978502	0.999143			-401	247383	203570	0.822892	302301	253428	0.83833
																						-400	30	31	1.1015	0.796915	0.980338	1.05141	0.932606	1.01285	0.937196	1.02121	0.974219	0.996144			-400	247160	203362	0.822793	302699	253945	0.838936
																						-399	25	38	0.91792	0.976864	0.947293	1.09512	0.922815	1.01457	0.93995	1.03149	0.973607	0.997429			-399	246907	203804	0.825428	301896	252928	0.837797
																						-398	18	42	0.660902	1.07969	0.96198	1.10026	0.914248	1.01114	0.952801	1.02828	0.981562	0.998286			-398	247206	203867	0.824685	302097	253113	0.837855
																						-397	22	43	0.807769	1.1054	0.965651	1.09512	0.919144	1.012	0.955554	1.02635	0.982786	0.996572			-397	247051	203568	0.823991	302495	253279	0.837299
																						-396	25	55	0.91792	1.41388	0.947293	1.0874	0.91792	1.01628	0.958308	1.02506	0.983398	0.996144			-396	247562	204175	0.824743	301911	253101	0.838331
																						-395	32	36	1.17494	0.92545	0.965651	1.05913	0.931382	1.00428	0.956472	1.01735	0.992577	0.98886			-395	246558	203091	0.823706	302421	253013	0.836624
																						-394	27	41	0.991353	1.05398	0.928935	1.06941	0.921591	1.00943	0.950047	1.02314	0.989517	0.993145			-394	246850	203816	0.825669	302087	252931	0.837278
																						-393	30	43	1.1015	1.1054	0.928935	1.07198	0.915472	1.01114	0.950965	1.01928	0.988293	0.990146			-393	247019	203508	0.823858	301956	252669	0.836774
																						-392	38	42	1.39524	1.07969	0.881203	1.05398	0.924039	1.01457	0.947293	1.01671	0.990129	0.988432			-392	247122	204020	0.825583	302107	252527	0.835887
																						-391	20	38	0.734336	0.976864	0.833471	1.04113	0.908128	1.01028	0.933524	1.01671	0.993189	0.981577			-391	247177	203595	0.823683	302135	252917	0.837099
																						-390	21	48	0.771052	1.23393	0.851829	1.03599	0.922815	1.01114	0.944539	1.02121	0.999309	0.978149			-390	246735	203436	0.824512	302308	252790	0.836201
																						-389	29	40	1.06479	1.02828	0.844486	0.992288	0.937502	1.01028	0.956472	1.01285	1.00298	0.975578			-389	246919	203439	0.823909	301998	252748	0.83692
																						-388	19	40	0.697619	1.02828	0.888546	1	0.949741	1.00428	0.960144	1.009	1.00849	0.972151			-388	247217	203779	0.824291	302166	252876	0.836878
																						-387	17	40	0.624185	1.02828	0.96198	0.994859	0.952189	1.00343	0.981256	1.00578	1.01338	0.970437			-387	246995	203667	0.824579	301932	252941	0.837741
																						-386	30	44	1.1015	1.13111	0.947293	0.997429	0.96198	1.00428	0.989517	1.00321	1.02929	0.96958			-386	246770	203138	0.823188	302412	253446	0.838083
																						-385	22	40	0.807769	1.02828	0.928935	0.987147	0.953413	1.00343	0.993189	0.996144	1.02929	0.964439			-385	247004	203688	0.824633	302026	253278	0.838595
																						-384	27	42	0.991353	1.07969	0.943621	1	0.957084	1.00771	1.00053	0.985861	1.03235	0.963582			-384	246856	203371	0.823843	302543	253480	0.83783
																						-383	17	36	0.624185	0.92545	0.921591	0.997429	0.958308	1.00171	1.00329	0.980077	1.03664	0.956727			-383	246645	203014	0.823102	302483	253497	0.838054
																						-382	25	37	0.91792	0.951157	0.943621	0.984576	0.969323	1.00428	1.01247	0.976864	1.04337	0.961868			-382	247196	203869	0.824725	302154	253091	0.837624
																						-381	25	36	0.91792	0.92545	0.943621	0.953728	0.966875	1.00857	1.00788	0.976864	1.05561	0.963582			-381	246881	202729	0.821161	302207	253135	0.837621
																						-380	19	31	0.697619	0.796915	0.965651	0.951157	0.975443	1.01628	1.00329	0.972365	1.06112	0.963153			-380	247348	204116	0.825219	302061	253029	0.837676
																						-379	41	43	1.50539	1.1054	0.976666	0.956298	0.993801	1.01971	1.01247	0.974293	1.06723	0.966581			-379	246642	203158	0.823697	302469	253243	0.837253
																						-378	39	38	1.43195	0.976864	0.892218	0.933162	0.98401	1.012	1.00971	0.972365	1.05867	0.965724			-378	246460	203202	0.824481	302473	253454	0.837938
																						-377	13	41	0.477318	1.05398	0.829799	0.946015	0.987682	1.00943	0.992271	0.972365	1.05561	0.967009			-377	247743	204593	0.825826	302534	253609	0.838284
																						-376	25	40	0.91792	1.02828	0.859173	0.96401	1.00359	1.00514	1.00145	0.973008	1.06356	0.964439			-376	246712	203565	0.825113	302334	253177	0.837408
																						-375	26	45	0.954636	1.15681	0.899561	0.966581	1.01461	0.999143	1.01522	0.971722	1.06112	0.964867			-375	246984	203870	0.825437	302711	253683	0.838037
																						-374	21	41	0.771052	1.05398	0.892218	0.958869	1.0195	0.981148	1.01614	0.972365	1.05744	0.961868			-374	247281	204276	0.826089	302371	253346	0.837866
																						-373	23	31	0.844486	0.796915	0.89589	0.96401	1.03052	0.974293	1.01981	0.967866	1.0654	0.959297			-373	246945	204192	0.826871	302176	253253	0.838098
																						-372	25	25	0.91792	0.642674	0.947293	1.00514	1.03541	0.974293	1.02899	0.973008	1.07825	0.964867			-372	246926	204350	0.827575	302484	253169	0.836967
																						-371	31	35	1.13822	0.899743	0.947293	1.03599	1.02929	0.984576	1.04551	0.97365	1.07703	0.971722			-371	246929	204166	0.826822	302432	253352	0.837715
																						-370	22	33	0.807769	0.848329	0.950965	1.04627	1.01583	0.979434	1.04459	0.970437	1.07091	0.974722			-370	247346	204821	0.828073	302490	253570	0.838277
																						-369	18	34	0.660902	0.874036	0.991353	1.08226	1.0244	0.980291	1.04918	0.976221	1.07152	0.977721			-369	246720	204476	0.82878	302593	253080	0.836373
																						-368	22	43	0.807769	1.1054	1.06846	1.07969	1.04888	0.985433	1.06754	0.974936	1.08376	0.982862			-368	247231	204290	0.826311	302365	253322	0.837802
																						-367	21	48	0.771052	1.23393	1.06479	1.06941	1.04643	0.981148	1.07213	0.970437	1.08315	0.979863			-367	247036	204534	0.827952	302492	253710	0.838734
																						-366	36	41	1.3218	1.05398	1.07947	1.05141	1.04888	0.976007	1.09232	0.96401	1.08376	0.974293			-366	246652	203896	0.826653	302426	253660	0.838749
																						-365	24	42	0.881203	1.07969	1.03174	1.05656	1.05377	0.973436	1.08682	0.958226	1.08009	0.973008			-365	247187	204640	0.827874	302416	253327	0.837678
																						-364	22	43	0.807769	1.1054	1.03541	1.06427	1.05744	0.976864	1.08957	0.955656	1.08131	0.972579			-364	247166	204472	0.827265	303201	254580	0.839639
																						-363	37	47	1.35852	1.20823	1.05744	1.0437	1.06112	0.969152	1.10059	0.94473	1.0807	0.971722			-363	246931	204598	0.828563	302381	253195	0.837338
																						-362	25	37	0.91792	0.951157	1.01705	1.02314	1.05622	0.962296	1.09232	0.945373	1.07764	0.970009			-362	246706	204342	0.82828	302511	253585	0.838267
																						-361	32	39	1.17494	1.00257	1.00971	1.03599	1.07825	0.952871	1.11068	0.947943	1.07274	0.970009			-361	246976	204750	0.829028	302691	253630	0.837916
																						-360	33	47	1.21165	1.20823	1.00971	1.05141	1.0758	0.945159	1.11252	0.945373	1.07764	0.973865			-360	246215	203846	0.82792	302582	253779	0.838711
																						-359	39	33	1.43195	0.848329	1.01338	1.02057	1.06846	0.940874	1.10885	0.940231	1.07458	0.967009			-359	246672	204439	0.828788	302509	253173	0.836911
																						-358	21	39	0.771052	1.00257	0.991353	1.02314	1.06723	0.940017	1.09783	0.945373	1.07274	0.970437			-358	246634	204656	0.829796	302305	253579	0.838819
																						-357	25	41	0.91792	1.05398	1.06846	1.01285	1.07458	0.937446	1.10976	0.946658	1.07703	0.967438			-357	246727	204243	0.827809	302530	253485	0.837883
																						-356	23	43	0.844486	1.1054	1.07213	1	1.09661	0.934876	1.11068	0.942802	1.07825	0.962725			-356	246772	204861	0.830163	302722	253494	0.837381
																						-355	25	45	0.91792	1.15681	1.11252	0.974293	1.10518	0.92545	1.10885	0.941517	1.09416	0.96144			-355	246580	204261	0.828377	302727	253939	0.838837
																						-354	28	35	1.02807	0.899743	1.13088	0.920308	1.10762	0.919452	1.10426	0.937018	1.09906	0.959726			-354	246061	204264	0.830134	302151	253133	0.837771
																						-353	26	39	0.954636	1.00257	1.13822	0.915167	1.11497	0.91174	1.10976	0.937018	1.1015	0.957155			-353	246873	204792	0.829542	302716	253871	0.838645
																						-352	23	42	0.844486	1.07969	1.14189	0.894602	1.11741	0.919452	1.12629	0.940231	1.10212	0.956298			-352	246177	204275	0.829789	302238	253138	0.837547
																						-351	32	45	1.17494	1.15681	1.13088	0.881748	1.14434	0.918595	1.12629	0.939589	1.11068	0.957584			-351	246480	204785	0.830838	302129	253326	0.838469
																						-350	34	35	1.24837	0.899743	1.08682	0.840617	1.14679	0.910026	1.11619	0.937661	1.10823	0.959726			-350	246609	204529	0.829364	302729	253956	0.838887
																						-349	33	34	1.21165	0.874036	1.06846	0.838046	1.14067	0.913453	1.10609	0.940874	1.10762	0.962296			-349	246684	204815	0.830273	302201	253307	0.838207
																						-348	42	35	1.5421	0.899743	1.08682	0.85347	1.13332	0.919452	1.11068	0.948586	1.10273	0.962296			-348	246369	204655	0.830684	302389	253505	0.83834
																						-347	26	36	0.954636	0.92545	1.00604	0.861183	1.12353	0.924593	1.09141	0.949229	1.08926	0.963153			-347	246229	204783	0.831677	302098	253240	0.838273
																						-346	34	33	1.24837	0.848329	0.995025	0.876607	1.12353	0.923736	1.08773	0.948586	1.08559	0.964439			-346	246534	205249	0.832538	302303	253514	0.838611
																						-345	30	24	1.1015	0.616967	1.01705	0.88946	1.10762	0.930591	1.08406	0.951799	1.08559	0.965724			-345	246569	204716	0.830257	302176	253509	0.838946
																						-344	30	33	1.1015	0.848329	1.00604	0.946015	1.09538	0.942588	1.08039	0.962725	1.07825	0.971722			-344	246360	204849	0.831502	302128	253171	0.837958
																						-343	27	31	0.991353	0.796915	0.987682	0.948586	1.10028	0.944302	1.07213	0.967866	1.07825	0.974293			-343	246169	204776	0.83185	302007	253085	0.838011
																						-342	20	37	0.734336	0.951157	1.00971	0.969152	1.12109	0.955441	1.07672	0.975578	1.08498	0.973008			-342	246497	204918	0.831322	301961	253027	0.837947
																						-341	20	29	0.734336	0.745501	1.09416	0.940874	1.12476	0.958869	1.07397	0.975578	1.0807	0.970437			-341	246257	204771	0.831535	302121	253508	0.839096
																						-340	29	34	1.06479	0.874036	1.13088	0.943445	1.12598	0.970009	1.09232	0.987789	1.07947	0.971722			-340	246348	205293	0.833346	302009	252950	0.837557
																						-339	38	40	1.39524	1.02828	1.12353	0.96401	1.11864	0.97515	1.09141	0.985861	1.07274	0.975578			-339	246891	205808	0.8336	302447	253968	0.839711
																						-338	20	38	0.734336	0.976864	1.12353	0.943445	1.11864	0.980291	1.08957	0.986504	1.06601	0.97515			-338	245876	204933	0.833482	302293	253356	0.838114
																						-337	23	42	0.844486	1.07969	1.14924	0.938303	1.11986	0.978578	1.09691	0.982648	1.06601	0.970865			-337	246445	205686	0.834613	301983	253317	0.838847
																						-336	40	38	1.46867	0.976864	1.22267	0.928021	1.11864	0.972579	1.10059	0.974936	1.06968	0.968723			-336	246521	205391	0.833159	302592	254048	0.839572
																						-335	27	46	0.991353	1.18252	1.18595	0.912596	1.1064	0.972579	1.10885	0.976221	1.05867	0.96958			-335	246199	205452	0.834496	302116	253222	0.83816
																						-334	25	34	0.91792	0.874036	1.18595	0.892031	1.10518	0.968295	1.11435	0.973008	1.05744	0.967438			-334	246345	205053	0.83238	302349	254060	0.840289
																						-333	33	39	1.21165	1.00257	1.219	0.871465	1.10028	0.974293	1.12078	0.969794	1.06234	0.970437			-333	246171	205595	0.835171	302124	253414	0.838774
																						-332	43	26	1.57882	0.66838	1.20064	0.894602	1.09906	0.977721	1.11527	0.968509	1.0654	0.969152			-332	246019	204888	0.832813	302323	253415	0.838227
																						-331	30	30	1.1015	0.771208	1.20798	0.933162	1.06723	0.987147	1.10976	0.98072	1.05806	0.973008			-331	246539	206171	0.83626	302270	254012	0.840349
																						-330	27	42	0.991353	1.07969	1.22267	0.946015	1.07947	1.00257	1.10793	0.993573	1.05132	0.976435			-330	245883	205130	0.83426	301848	253208	0.83886
																						-329	38	32	1.39524	0.822622	1.23001	0.938303	1.0807	0.993145	1.11344	0.992931	1.05132	0.973436			-329	246418	205913	0.835624	302900	254679	0.840801
																						-328	27	36	0.991353	0.92545	1.18962	0.96144	1.07825	1.00086	1.1015	0.994216	1.0452	0.977292			-328	246019	205965	0.83719	302166	253542	0.839081
																						-327	43	38	1.57882	0.976864	1.21533	0.974293	1.07947	0.997429	1.09508	0.994859	1.04092	0.978578			-327	246805	206414	0.836346	302183	253946	0.840373
																						-326	30	32	1.1015	0.822622	1.15291	0.966581	1.05989	0.990574	1.07397	0.995501	1.02868	0.978149			-326	246045	205443	0.834982	302313	253898	0.83985
																						-325	27	38	0.991353	0.976864	1.11986	0.989717	1.08315	0.997429	1.07764	0.998072	1.02868	0.979434			-325	246860	207212	0.839392	302255	253936	0.840138
																						-324	34	26	1.24837	0.66838	1.09416	0.989717	1.09049	1	1.06938	0.998072	1.02807	0.981148			-324	246204	206025	0.836808	302548	254173	0.840109
																						-323	28	48	1.02807	1.23393	1.09416	1.01285	1.08804	1.00257	1.0657	1.00643	1.01583	0.985433			-323	246060	206192	0.837974	302196	253502	0.838865
																						-322	45	41	1.65226	1.05398	1.15291	1.00257	1.08682	0.993145	1.07488	0.993573	1.01644	0.979863			-322	246399	206466	0.837934	302425	254035	0.839992
																						-321	34	35	1.24837	0.899743	1.07213	1.00257	1.07703	0.996572	1.04551	0.987147	1.01461	0.978578			-321	246406	207119	0.84056	302046	253543	0.839419
																						-320	29	39	1.06479	1.00257	1.0244	1.02057	1.06968	1.00943	1.03082	0.985219	1.00971	0.982434			-320	246271	206342	0.837867	302511	253857	0.839167
																						-319	27	41	0.991353	1.05398	1.00237	1.02314	1.07458	1.01114	1.02073	0.987789	1.00665	0.985861			-319	245768	206097	0.838584	302224	253797	0.839764
																						-318	34	41	1.24837	1.05398	1.04276	1.03599	1.07213	1.00514	1.02073	0.986504	1.014	0.98629			-318	245775	206034	0.838303	301791	253271	0.839227
																						-317	26	35	0.954636	0.899743	0.995025	1.02314	1.055	1.00171	1.00788	0.978149	1.00788	0.98329			-317	246494	206896	0.839354	302442	253926	0.839587
																						-316	21	41	0.771052	1.05398	0.980338	1.02314	1.04765	1.00514	1.01063	0.979434	1.01032	0.98329			-316	245680	206156	0.839126	302396	253984	0.839907
																						-315	20	38	0.734336	0.976864	1.01338	1.01542	1.06356	1.00086	1.01155	0.978792	1.01216	0.979863			-315	246471	207312	0.84112	302239	253635	0.839188
																						-314	34	35	1.24837	0.899743	1.03541	1.02314	1.06112	1.00086	1.01614	0.98072	1.01032	0.976435			-314	245564	205976	0.838789	302166	253686	0.839559
																						-313	44	44	1.61554	1.13111	0.987682	1.03856	1.05622	1.00428	1.01522	0.984576	1.00237	0.977721			-313	246231	207182	0.841415	301958	253208	0.838553
																						-312	23	41	0.844486	1.05398	0.943621	1.03599	1.04888	0.990574	1.00971	0.979434	0.990129	0.978149			-312	245361	206245	0.840578	302397	254205	0.840635
																						-311	21	42	0.771052	1.07969	0.921591	1.02571	1.03664	0.982005	1.01705	0.975578	0.986458	0.980291			-311	246518	207825	0.843043	302433	253674	0.838777
																						-310	23	40	0.844486	1.02828	0.991353	1.04113	1.03297	0.973436	1.01522	0.973008	0.985846	0.979863			-310	245242	206188	0.840751	302326	253797	0.839481
																						-309	38	46	1.39524	1.18252	1.00971	1.01799	1.02685	0.976007	1.01889	0.969794	0.98401	0.976864			-309	245835	207746	0.845064	302288	253791	0.839567
																						-308	21	36	0.771052	0.92545	1.00237	1.00514	1.01338	0.970009	1.00971	0.966581	0.974219	0.968723			-308	245506	207034	0.843295	302301	254042	0.840361
																						-307	22	35	0.807769	0.899743	1.02807	0.994859	1.01216	0.963153	1.00879	0.968509	0.976055	0.970009			-307	245745	207752	0.845396	302291	253539	0.838725
																						-306	30	38	1.1015	0.976864	1.04643	0.982005	1.02073	0.964867	1.00971	0.969794	0.979726	0.972151			-306	245759	207310	0.843548	302545	254155	0.840056
																						-305	26	41	0.954636	1.05398	1.11619	0.987147	1.01094	0.966581	1.00971	0.967866	0.979114	0.970009			-305	245393	207502	0.845591	302710	253930	0.838855
																						-304	21	41	0.771052	1.05398	1.14189	0.987147	1.00971	0.966581	1.00971	0.968509	0.977278	0.96401			-304	245771	207944	0.84609	302148	253843	0.840128
																						-303	32	43	1.17494	1.1054	1.18228	0.956298	1.0244	0.966581	1.00329	0.965296	0.979114	0.959297			-303	245274	207078	0.844273	302505	253951	0.839493
																						-302	17	37	0.624185	0.951157	1.16392	0.940874	1.03174	0.960583	1.00053	0.960154	0.975443	0.959297			-302	246098	208078	0.845509	302516	253779	0.838895
																						-301	40	48	1.46867	1.23393	1.23736	0.96144	1.04888	0.958869	1.02348	0.960797	0.982174	0.958012			-301	245595	208400	0.848551	302081	253682	0.83978
																						-300	28	31	1.02807	0.796915	1.1933	0.966581	1.02317	0.9503	1.01063	0.958226	0.970547	0.956298			-300	245752	208028	0.846494	302734	254100	0.839351
																						-299	36	41	1.3218	1.05398	1.21165	0.992288	1.02195	0.953728	1.00696	0.968509	0.964428	0.961011			-299	245506	207975	0.847128	302398	253499	0.838297
																						-298	28	32	1.02807	0.822622	1.17127	0.974293	1.01216	0.953728	1.00971	0.969152	0.960144	0.960154			-298	245242	208301	0.84937	302401	254090	0.840241
																						-297	27	30	0.991353	0.771208	1.14189	0.987147	1.00237	0.959726	1.00604	0.970437	0.962592	0.961011			-297	245537	208397	0.84874	302201	253649	0.839339
																						-296	49	40	1.79912	1.02828	1.11619	1.01028	0.997473	0.965724	1.00879	0.97365	0.964428	0.963582			-296	245668	208452	0.848509	302305	253789	0.839514
																						-295	33	41	1.21165	1.05398	1.06112	1	0.974219	0.96144	0.985846	0.969152	0.945457	0.963153			-295	246345	208999	0.848399	302582	253872	0.839019
																						-294	32	29	1.17494	0.745501	1.00604	0.992288	0.965651	0.962296	0.971159	0.962082	0.937502	0.960154			-294	245477	208680	0.850098	302086	253478	0.839093
																						-293	27	37	0.991353	0.951157	0.998697	1.01799	0.943621	0.968295	0.961062	0.967866	0.930159	0.963153			-293	245342	208554	0.850054	302128	253169	0.837953
																						-292	37	45	1.35852	1.15681	1.03909	0.994859	0.946069	0.966581	0.958308	0.973008	0.928323	0.961011			-292	245872	209009	0.850071	302164	253389	0.838582
																						-291	28	50	1.02807	1.28535	0.950965	0.958869	0.952189	0.960583	0.93995	0.97365	0.920979	0.956727			-291	245724	208283	0.847629	302265	253659	0.839193
																						-290	33	41	1.21165	1.05398	0.914248	0.912596	0.949741	0.955441	0.932606	0.967866	0.921591	0.947301			-290	246302	209597	0.850974	302243	253557	0.838919
																						-289	25	34	0.91792	0.874036	0.859173	0.917738	0.938726	0.960583	0.920673	0.962725	0.921591	0.94473			-289	246297	209086	0.848917	301847	253153	0.83868
																						-288	20	37	0.734336	0.951157	0.866516	0.930591	0.95586	0.967438	0.91792	0.958226	0.926487	0.949443			-288	245468	208013	0.847414	302263	253593	0.838983
																						-287	20	39	0.734336	1.00257	0.866516	0.907455	0.960756	0.964867	0.921591	0.959512	0.938114	0.956727			-287	245370	208531	0.849863	302055	253456	0.839107
																						-286	34	36	1.24837	0.92545	0.899561	0.902314	0.972995	0.96144	0.928935	0.960154	0.946681	0.960583			-286	246106	209322	0.850536	302149	253222	0.838069
																						-285	18	38	0.660902	0.976864	0.855501	0.912596	0.960756	0.958869	0.924345	0.958226	0.937502	0.967866			-285	245692	208275	0.847707	302018	253156	0.838216
																						-284	30	39	1.1015	1.00257	0.881203	0.920308	0.959532	0.952014	0.928935	0.951157	0.950965	0.96144			-284	246072	209091	0.849714	302288	253570	0.838834
																						-283	38	28	1.39524	0.719794	0.892218	0.92545	0.948517	0.951157	0.923427	0.945373	0.943621	0.96401			-283	246127	209311	0.850417	301734	252669	0.83739
																						-282	13	31	0.477318	0.796915	0.892218	0.946015	0.931382	0.965724	0.912412	0.955013	0.938114	0.965724			-282	245133	207763	0.847554	302027	253433	0.839106
																						-281	18	32	0.660902	0.822622	0.958308	0.956298	0.936278	0.978578	0.926181	0.956941	0.941174	0.969152			-281	245887	208642	0.848527	302218	253441	0.838603
																						-280	18	43	0.660902	1.1054	0.96198	0.971722	0.938726	0.98629	0.928935	0.964653	0.957084	0.971722			-280	245684	208717	0.849536	302295	253250	0.837759
																						-279	27	39	0.991353	1.00257	0.995025	0.951157	0.941174	0.977721	0.928935	0.96401	0.960756	0.974722			-279	245904	208138	0.846421	302121	253381	0.838674
																						-278	20	28	0.734336	0.719794	0.998697	0.956298	0.935054	0.967438	0.930771	0.96401	0.954636	0.975578			-278	245516	207830	0.846505	302576	253870	0.839028
																						-277	29	37	1.06479	0.951157	0.998697	0.984576	0.93995	0.976864	0.941786	0.967866	0.95892	0.979863			-277	245697	208400	0.848198	301909	252991	0.83797
																						-276	22	40	0.807769	1.02828	0.976666	0.984576	0.938726	0.979434	0.942703	0.967224	0.951577	0.982862			-276	245314	207726	0.846774	302497	254093	0.839987
																						-275	25	41	0.91792	1.05398	1.00604	0.971722	0.947293	0.973436	0.939032	0.966581	0.954024	0.985004			-275	246418	208394	0.845693	302120	253625	0.839486
																						-274	33	41	1.21165	1.05398	1.00971	0.974293	0.944845	0.96144	0.934442	0.962082	0.952189	0.982434			-274	245567	207780	0.846123	302422	253690	0.838861
																						-273	38	36	1.39524	0.92545	0.93995	0.96144	0.93383	0.952014	0.922509	0.958869	0.941174	0.982862			-273	245832	207754	0.845104	302100	253741	0.839924
																						-272	31	35	1.13822	0.899743	0.906905	0.958869	0.919144	0.958012	0.909658	0.956298	0.938114	0.985433			-272	246121	207986	0.845058	302414	253808	0.839275
																						-271	19	38	0.697619	0.976864	0.947293	0.966581	0.915472	0.957155	0.904151	0.956298	0.937502	0.986718			-271	245432	207416	0.845107	301913	253104	0.838333
																						-270	27	35	0.991353	0.899743	0.972995	0.982005	0.91792	0.962296	0.91333	0.949871	0.941174	0.982005			-270	246148	208091	0.845391	302666	254190	0.839837
																						-269	28	41	1.02807	1.05398	0.96198	1.01285	0.906905	0.968295	0.918838	0.949871	0.944845	0.979863			-269	245674	207249	0.843594	302068	253324	0.838634
																						-268	20	39	0.734336	1.00257	1.00237	1.01542	0.908128	0.966581	0.923427	0.952442	0.941174	0.982434			-268	246184	207999	0.844893	301966	253064	0.838055
																						-267	23	37	0.844486	0.951157	1.01705	1.00257	0.922815	0.962296	0.940868	0.962082	0.946681	0.979434			-267	245944	207601	0.844098	302059	253390	0.838877
																						-266	30	35	1.1015	0.899743	1.04276	0.997429	0.931382	0.96144	0.950965	0.969152	0.946069	0.98072			-266	246072	207747	0.844253	302192	253328	0.838302
																						-265	26	42	0.954636	1.07969	1.02073	0.992288	0.916696	0.964867	0.940868	0.98072	0.946681	0.987575			-265	246050	207672	0.844026	302129	253214	0.838098
																						-264	14	36	0.514035	0.92545	0.987682	0.96144	0.909352	0.958012	0.953718	0.968509	0.944845	0.991003			-264	246227	207936	0.844489	302155	253349	0.838474
																						-263	29	35	1.06479	0.899743	1.01338	0.966581	0.916696	0.958012	0.95739	0.974293	0.949129	0.991003			-263	245981	207543	0.843735	301788	252781	0.837611
																						-262	42	38	1.5421	0.976864	0.995025	0.992288	0.910576	0.955441	0.95739	0.972365	0.941786	0.993573			-262	245670	206939	0.842344	302280	253258	0.837828
																						-261	26	44	0.954636	1.13111	0.903233	1.01285	0.88977	0.952871	0.93536	0.973008	0.93995	0.997429			-261	245961	207074	0.841899	302312	253544	0.838684
																						-260	24	47	0.881203	1.20823	0.881203	1.00514	0.893442	0.93916	0.951883	0.969152	0.93689	0.99443			-260	246011	206823	0.840705	302198	253154	0.837707
																						-259	39	42	1.43195	1.07969	0.866516	0.969152	0.904457	0.928877	0.951883	0.97108	0.93689	0.990574			-259	245617	206443	0.840508	301925	252815	0.837343
																						-258	24	34	0.881203	0.874036	0.804098	0.930591	0.897113	0.931448	0.931688	0.970437	0.926487	0.98329			-258	246146	206780	0.840072	302060	253122	0.837986
																						-257	30	35	1.1015	0.899743	0.804098	0.943445	0.915472	0.948586	0.934442	0.973008	0.930771	0.982434			-257	245990	206064	0.837692	301578	252470	0.837164
																						-256	24	33	0.881203	0.848329	0.796754	0.956298	0.920367	0.959726	0.922509	0.978792	0.93383	0.985004			-256	246281	207069	0.840785	302254	253051	0.837213
																						-255	17	30	0.624185	0.771208	0.815113	0.956298	0.914248	0.976864	0.924345	0.986504	0.929547	0.982005			-255	245975	206009	0.837519	302101	253532	0.83923
																						-254	21	38	0.771052	0.976864	0.837143	0.948586	0.942397	0.970865	0.928935	0.989717	0.93995	0.987147			-254	246288	206482	0.838376	302313	253257	0.83773
																						-253	24	45	0.881203	1.15681	0.848158	0.928021	0.938726	0.976864	0.923427	0.992288	0.950353	0.98886			-253	245874	206105	0.838255	301704	252796	0.837894
																						-252	17	46	0.624185	1.18252	0.855501	0.922879	0.944845	0.965724	0.931688	0.99036	0.952801	0.992716			-252	246294	206297	0.837606	302355	253418	0.838147
																						-251	20	41	0.734336	1.05398	0.89589	0.892031	0.946069	0.959726	0.943621	0.985219	0.958308	0.989717			-251	246205	206099	0.837102	301880	253031	0.838185
																						-250	20	33	0.734336	0.848329	0.899561	0.899743	0.975443	0.957155	0.948211	0.976221	0.956472	0.991003			-250	246466	206001	0.835818	302626	253962	0.839193
																						-249	22	27	0.807769	0.694087	0.892218	0.922879	0.980338	0.971722	0.960144	0.974293	0.95892	0.991859			-249	246525	206067	0.835885	302256	253435	0.838477
																						-248	24	39	0.881203	1.00257	0.91792	0.953728	0.974219	0.983719	0.960144	0.987147	0.961368	0.997429			-248	246408	206112	0.836467	302165	253196	0.837939
																						-247	28	40	1.02807	1.02828	0.947293	0.940874	0.97789	0.982862	0.964734	0.982648	0.963816	0.997001			-247	246517	206185	0.836391	301956	253002	0.837877
																						-246	29	33	1.06479	0.848329	0.954636	0.930591	0.964428	0.98629	0.959226	0.982648	0.968099	0.998286			-246	246227	205467	0.834461	302794	253909	0.838554
																						-245	23	27	0.844486	0.694087	0.914248	0.946015	0.960756	0.996572	0.961062	0.994216	0.969323	0.998286			-245	247087	206298	0.834922	302236	253594	0.839061
																						-244	24	30	0.881203	0.771208	0.903233	0.96401	0.959532	1.00343	0.961062	1.009	0.966263	1.003			-244	246563	206129	0.836009	302086	253100	0.83784
																						-243	26	43	0.954636	1.1054	0.888546	0.979434	0.948517	1.01371	0.958308	1.01285	0.969323	1.00943			-243	246818	205930	0.834341	302490	253696	0.838691
																						-242	28	34	1.02807	0.874036	0.881203	0.951157	0.957084	1.01285	0.950047	1.01157	0.963816	1.00686			-242	246775	205934	0.834503	302239	253372	0.838316
																						-241	21	44	0.771052	1.13111	0.870188	0.953728	0.959532	1.01628	0.960144	1.01992	0.962592	1.00214			-241	247043	206199	0.834669	302549	253570	0.838112
																						-240	18	42	0.660902	1.07969	0.899561	0.912596	0.964428	1.00171	0.960144	1.01542	0.959532	0.998715			-240	246440	205312	0.833109	302542	253960	0.839422
																						-239	29	39	1.06479	1.00257	0.954636	0.894602	0.982786	0.991431	0.965651	1.01285	0.963816	1			-239	246919	206040	0.834444	302441	253642	0.83865
																						-238	32	34	1.17494	0.874036	0.969323	0.910026	0.974219	0.998286	0.959226	1.00386	0.960756	1.00214			-238	246642	205446	0.832971	302433	253764	0.839075
																						-237	30	36	1.1015	0.92545	0.995025	0.96144	0.970547	0.996572	0.958308	1.00257	0.96198	1.00129			-237	246372	205686	0.834861	302477	253953	0.839577
																						-236	18	39	0.660902	1.00257	1.00971	0.992288	0.960756	1	0.962898	1.00578	0.958308	1.00514			-236	247072	205368	0.831206	302534	253840	0.839045
																						-235	20	34	0.734336	0.874036	1.01338	1.02828	0.976666	1.01028	0.96198	0.997429	0.960756	1.00557			-235	246987	205409	0.831659	302361	253748	0.839221
																						-234	20	36	0.734336	0.92545	1.08682	1	0.980338	1.02399	0.974831	1.00257	0.965651	1.00728			-234	247013	205433	0.831668	302422	253416	0.837955
																						-233	24	32	0.881203	0.822622	1.07947	1.02314	0.981562	1.02399	0.991353	1.00643	0.976055	1.006			-233	246822	205165	0.831225	302669	253966	0.839088
																						-232	25	35	0.91792	0.899743	1.09783	1.02314	0.972995	1.03171	0.995025	1.02057	0.967487	1.00728			-232	246722	205061	0.831143	302285	253564	0.838823
																						-231	29	28	1.06479	0.719794	1.07213	1.03342	0.990129	1.04199	0.995943	1.02314	0.971771	1.00386			-231	246920	204856	0.829645	302285	253485	0.838562
																						-230	33	35	1.21165	0.899743	1.12721	1.05913	0.980338	1.0497	0.984928	1.03342	0.974831	1.01028			-230	247496	205513	0.830368	302272	253318	0.838048
																						-229	33	45	1.21165	1.15681	1.09416	1.09769	0.969323	1.05227	0.976666	1.03342	0.975443	1.00943			-229	246924	204624	0.828692	302265	253665	0.839213
																						-228	39	54	1.43195	1.38817	1.03541	1.0874	0.95586	1.03513	0.970241	1.03021	0.977278	1.00686			-228	247195	205039	0.829463	302286	253286	0.837904
																						-227	34	48	1.24837	1.23393	0.991353	1.04627	0.946069	1.01628	0.960144	1.01992	0.976666	1.00129			-227	246878	204435	0.828082	302349	253840	0.839559
																						-226	19	53	0.697619	1.36247	0.928935	1.03599	0.947293	1.01028	0.961062	1.01671	0.974831	1.00557			-226	246965	204806	0.82929	301922	252966	0.837853
																						-225	40	23	1.46867	0.59126	0.954636	1.01542	0.944845	0.987147	0.972077	1.00386	0.984622	0.996572			-225	247091	204333	0.826954	302728	254104	0.839382
																						-224	18	45	0.660902	1.15681	0.888546	1.04627	0.937502	1.00343	0.951883	1.0135	0.975443	1.003			-224	247565	205128	0.828584	302328	253588	0.838783
																						-223	29	32	1.06479	0.822622	0.877531	1.03856	0.96198	1.00086	0.96198	1.0135	0.984622	0.998286			-223	247419	204736	0.827487	302116	253103	0.837767
																						-222	18	39	0.660902	1.00257	0.892218	1.06427	0.960756	1.01971	0.950965	1.01671	0.979114	1.00257			-222	247246	204446	0.826893	302808	254125	0.839227
																						-221	44	38	1.61554	0.976864	0.936278	1.0617	0.970547	1.01971	0.958308	1.00643	0.98401	1.00257			-221	247385	204920	0.828345	302059	253535	0.839355
																						-220	24	50	0.881203	1.28535	0.866516	1.03342	0.937502	1.02485	0.932606	1.00514	0.969323	1.00386			-220	247387	204645	0.827228	302367	253334	0.837836
																						-219	17	41	0.624185	1.05398	0.899561	0.982005	0.937502	1.012	0.933524	1.00193	0.969323	0.998286			-219	247361	204387	0.826272	302081	253492	0.839152
																						-218	27	38	0.991353	0.976864	0.91792	0.997429	0.948517	1.01114	0.93995	1.00386	0.976666	0.997001			-218	247767	204580	0.825696	302191	253455	0.838725
																						-217	17	44	0.624185	1.13111	0.925263	0.982005	0.949741	1.01114	0.946375	1	0.973607	0.998715			-217	247438	204293	0.825634	302184	253309	0.83826
																						-216	26	45	0.954636	1.15681	0.943621	0.971722	0.971771	1.01028	0.952801	1.00064	0.985234	1.00086			-216	247480	204070	0.824591	301868	253156	0.838631
																						-215	22	35	0.807769	0.899743	0.96198	0.987147	0.97789	1	0.949129	0.997429	0.987682	1.00043			-215	247560	204423	0.82575	302462	254000	0.839776
																						-214	15	42	0.550752	1.07969	0.965651	1.02571	0.972995	1.00257	0.954636	0.999357	0.991353	1.00257			-214	247986	204492	0.82461	301760	252682	0.83736
																						-213	33	42	1.21165	1.07969	0.987682	1.01028	0.990129	1.00514	0.974831	0.993573	1.00237	1.00514			-213	247687	204085	0.823962	302691	254509	0.840821
																						-212	30	38	1.1015	0.976864	0.928935	1.00771	0.970547	1.00086	0.953718	0.989075	1.00849	1.00129			-212	247295	203853	0.824333	302316	253745	0.839336
																						-211	25	27	0.91792	0.694087	0.96198	1.03085	0.965651	0.988003	0.955554	0.982005	1.00726	0.999572			-211	247835	204068	0.823403	302295	253530	0.838684
																						-210	33	30	1.21165	0.771208	0.947293	1.05656	0.954636	0.995716	0.963816	0.992288	1.00543	1.009			-210	247745	204110	0.823873	302077	253207	0.83822
																						-209	22	47	0.807769	1.20823	0.914248	1.07712	0.944845	1.00857	0.964734	0.994216	1.00543	1.01243			-209	247824	204111	0.823612	302173	253575	0.839173
																						-208	29	32	1.06479	0.822622	0.914248	1.02057	0.947293	1.006	0.977584	0.989075	1.01216	1.01371			-208	247879	204225	0.823891	302024	253632	0.839775
																						-207	22	40	0.807769	1.02828	0.921591	1.02057	0.953413	1.006	0.985846	0.994859	1.00482	1.01157			-207	248109	204428	0.823944	302150	253576	0.839239
																						-206	31	51	1.13822	1.31105	0.969323	1.02314	0.95586	1.01028	0.994107	1.00643	1.01644	1.00814			-206	247622	204146	0.824427	302391	254060	0.840171
																						-205	23	50	0.844486	1.28535	0.91792	0.958869	0.944845	1.00086	0.997779	0.994216	1.01461	1.00343			-205	248066	204080	0.822685	302104	253648	0.839606
																						-204	21	36	0.771052	0.92545	0.958308	0.938303	0.950965	0.990574	0.999614	0.986504	1.01889	0.998286			-204	247951	204209	0.823587	302350	254054	0.840265
																						-203	17	41	0.624185	1.05398	1.02073	0.953728	0.970547	0.988003	1.01063	0.985219	1.02134	0.998715			-203	248089	204954	0.826129	302177	253208	0.837946
																						-202	39	47	1.43195	1.20823	1.06112	0.987147	0.96198	0.982862	1.01338	0.985861	1.03358	0.997429			-202	248240	204304	0.823009	302525	254143	0.840074
																						-201	21	37	0.771052	0.951157	1.01338	0.966581	0.953413	0.965724	1.00145	0.98072	1.0195	0.995716			-201	247729	204116	0.82395	302107	253277	0.838368
																						-200	24	38	0.881203	0.976864	0.998697	0.984576	0.969323	0.970865	1.00053	0.98329	1.01583	0.995287			-200	247967	204306	0.823925	302114	253722	0.839824
																						-199	22	25	0.807769	0.642674	0.998697	0.976864	0.981562	0.966581	1.00053	0.982648	1.0195	0.995287			-199	247796	203726	0.822154	302452	254025	0.839885
																						-198	31	32	1.13822	0.822622	1.01338	1.01542	0.998697	0.978578	1.00696	0.991003	1.01644	1.00086			-198	248377	204970	0.825236	301989	253218	0.838501
																						-197	35	41	1.28509	1.05398	1.00237	1.03085	1.00726	0.98629	0.998697	0.997429	1.01767	1.00428			-197	247568	203856	0.823435	302260	253845	0.839825
																						-196	17	26	0.624185	0.66838	1.00237	1.03599	1.00237	1.00086	0.999614	1.00257	1.01461	1.00643			-196	248298	204765	0.824674	302352	253689	0.839053
																						-195	34	42	1.24837	1.07969	1.05377	1.05398	1.0244	1.006	1.01155	1.01414	1.01705	1.01028			-195	247912	204046	0.823057	302095	253332	0.838582
																						-194	38	42	1.39524	1.07969	0.995025	1.0437	1.01338	1.00257	1.00604	1.01285	1.01032	1.00643			-194	248014	204364	0.824002	302224	253477	0.838707
																						-193	28	54	1.02807	1.38817	0.96198	1.05141	1.00726	0.995716	1.00145	1.01671	1.00543	1.01114			-193	248307	204749	0.82458	302134	253387	0.838659
																						-192	26	39	0.954636	1.00257	0.921591	1.00771	0.997473	0.985433	1.01522	1.00321	1.01032	1.00428			-192	248010	203987	0.822496	302057	252963	0.837468
																						-191	17	44	0.624185	1.13111	0.921591	0.966581	0.997473	0.985433	1.01705	1	1.01155	1.00257			-191	248247	204780	0.824905	302040	253476	0.839214
																						-190	24	35	0.881203	0.899743	0.91792	0.946015	1.00114	0.982862	1.02164	1.00321	1.01644	1.00129			-190	247601	203994	0.823882	302314	252925	0.836629
																						-189	26	40	0.954636	1.02828	0.921591	0.971722	1.00114	0.984576	1.02991	1.00514	1.02317	0.999572			-189	248230	204270	0.822905	302225	253361	0.83832
																						-188	28	38	1.02807	0.976864	0.914248	0.982005	1.00482	0.982862	1.03633	1.01157	1.02011	0.997429			-188	248046	204279	0.823553	301938	252620	0.836662
																						-187	35	43	1.28509	1.1054	0.936278	0.966581	0.997473	0.98629	1.02623	1.0045	1.02501	0.996572			-187	247703	203863	0.823015	302320	253284	0.837801
																						-186	31	33	1.13822	0.848329	0.89589	0.971722	0.998697	0.991431	1.03174	0.997429	1.01705	0.993573			-186	248311	204748	0.824562	302136	252886	0.836993
																						-185	18	38	0.660902	0.976864	0.862844	0.989717	0.997473	1.00086	1.02899	1.00193	1.01338	0.991431			-185	248188	204497	0.82396	302269	252675	0.835926
																						-184	29	45	1.06479	1.15681	0.899561	0.989717	1.00971	1.00257	1.04	1.00193	1.02073	0.992716			-184	247920	204539	0.825021	302343	253120	0.837193
																						-183	17	37	0.624185	0.951157	0.928935	0.958869	1.01461	1.00514	1.03633	0.996787	1.02623	0.993145			-183	248076	204298	0.823531	302098	252951	0.837315
																						-182	26	23	0.954636	0.59126	0.903233	0.953728	1.04643	1.00171	1.05469	0.997429	1.03113	0.992716			-182	247842	204188	0.823862	302688	253414	0.837212
																						-181	16	36	0.587469	0.92545	0.925263	0.96401	1.04888	1.01114	1.04551	1.01028	1.03297	1.00257			-181	248235	205250	0.826838	302314	252971	0.836782
																						-180	25	45	0.91792	1.15681	0.991353	0.982005	1.05622	1.02228	1.04459	1.01028	1.04459	1.00214			-180	247587	203964	0.823809	302269	253045	0.837152
																						-179	24	44	0.881203	1.13111	1.0244	0.951157	1.06601	1.01628	1.04918	1.00578	1.05071	1.00214			-179	248462	205360	0.826525	302372	253395	0.838023
																						-178	34	32	1.24837	0.822622	1.06846	0.938303	1.07703	1.02142	1.04276	1.00193	1.05928	0.999143			-178	248728	205953	0.828027	302728	253488	0.837344
																						-177	24	45	0.881203	1.15681	1.08315	0.96144	1.05622	1.01714	1.04184	1.00707	1.055	1.00214			-177	248084	204890	0.82589	302454	252970	0.836392
																						-176	22	40	0.807769	1.02828	1.10885	0.994859	1.07703	1.006	1.04735	1.00771	1.0605	1.00171			-176	249021	206394	0.828821	302452	253270	0.837388
																						-175	28	38	1.02807	0.976864	1.15658	0.974293	1.08437	1.006	1.04643	1.0045	1.0605	1.00386			-175	247533	204922	0.827859	302663	253581	0.837833
																						-174	37	33	1.35852	0.848329	1.14556	0.974293	1.08682	1.006	1.04184	1.00129	1.0654	0.999572			-174	248927	206710	0.830404	302465	252870	0.836029
																						-173	10	35	0.367168	0.899743	1.13088	0.976864	1.07213	1.00943	1.03541	1.01414	1.05744	0.998715			-173	248506	205744	0.827925	302674	253318	0.836932
																						-172	32	27	1.17494	0.694087	1.16759	0.994859	1.10518	1.012	1.05928	1.01607	1.06968	0.997858			-172	248549	206086	0.829156	302370	253117	0.837111
																						-171	34	43	1.24837	1.1054	1.14556	1.02571	1.08559	1.02571	1.05561	1.02121	1.06479	1.00129			-171	248888	206926	0.831401	302622	253112	0.836397
																						-170	34	33	1.24837	0.848329	1.09416	1.02057	1.06234	1.01971	1.04735	1.01992	1.06356	0.999143			-170	248576	206274	0.829822	302586	253260	0.836986
																						-169	36	39	1.3218	1.00257	1.05744	1.03085	1.05744	1.02399	1.04826	1.01864	1.06479	1.00471			-169	248104	206150	0.830902	302391	252772	0.83591
																						-168	38	41	1.39524	1.05398	1.03174	1.02828	1.03419	1.02314	1.0345	1.01607	1.06417	1.00257			-168	248635	206494	0.830513	302704	253776	0.838364
																						-167	31	58	1.13822	1.491	0.972995	1.03085	1.02807	1.02228	1.03266	1.01285	1.05561	1.00257			-167	248920	207134	0.832129	302714	253169	0.83633
																						-166	35	32	1.28509	0.822622	0.991353	1.00771	1.02685	1.012	1.0244	0.998715	1.05744	0.994859			-166	248149	205664	0.828791	302199	252668	0.836097
																						-165	25	38	0.91792	0.976864	0.972995	1.03856	1.00971	1.01457	1.01522	0.996144	1.05561	0.995716			-165	248234	206060	0.830102	302544	253045	0.836391
																						-164	33	34	1.21165	0.874036	0.98401	1.0437	1.00726	1.01028	1.01981	0.998072	1.06112	0.995716			-164	248122	205439	0.827975	302582	253050	0.836301
																						-163	20	42	0.734336	1.07969	0.98401	1.07969	1.00359	1.02656	1.0244	1.00578	1.06173	0.994859			-163	248394	206346	0.830719	302603	253235	0.836857
																						-162	26	39	0.954636	1.00257	1.06846	1.05656	1.02317	1.02314	1.02899	1.00193	1.07886	0.991859			-162	248178	206159	0.830691	302042	252710	0.836673
																						-161	20	41	0.734336	1.05398	1.0758	1.0437	1.02562	1.01971	1.03174	1.00643	1.0807	0.992288			-161	248406	206429	0.831013	302674	253403	0.837215
																						-160	24	37	0.881203	0.951157	1.08315	1.06427	1.03174	1.01971	1.04551	1.00257	1.08437	0.993573			-160	247634	205664	0.830515	302288	252787	0.836247
																						-159	29	38	1.06479	0.976864	1.11619	1.06684	1.0452	1.01457	1.05561	1.00771	1.0911	0.999143			-159	248401	206635	0.83186	302538	253119	0.836651
																						-158	22	42	0.807769	1.07969	1.13088	1.09769	1.03541	1.012	1.06387	1.00707	1.08926	1			-158	248014	205932	0.830325	302380	253278	0.837614
																						-157	36	49	1.3218	1.25964	1.11252	1.05913	1.05255	1.00686	1.06846	1.00514	1.09477	0.998286			-157	248162	206566	0.832385	302573	253524	0.837892
																						-156	30	44	1.1015	1.13111	1.13088	1.01542	1.03541	0.995716	1.0657	1.00193	1.09049	0.988003			-156	248055	206684	0.833217	302314	253270	0.837771
																						-155	28	40	1.02807	1.02828	1.12353	1.00514	1.02929	0.982005	1.05836	1.00257	1.08498	0.989289			-155	247870	205906	0.8307	302670	253489	0.83751
																						-154	33	48	1.21165	1.23393	1.13088	1	1.03174	0.982862	1.0657	0.994859	1.08192	0.989717			-154	248418	207065	0.833533	302218	253104	0.837489
																						-153	43	33	1.57882	0.848329	1.1015	0.971722	1.03786	0.981148	1.05744	0.983933	1.07519	0.986718			-153	247671	206109	0.83219	302598	253706	0.838426
																						-152	28	34	1.02807	0.874036	1.07947	0.984576	1.01583	0.983719	1.04551	0.983933	1.07641	0.989717			-152	248295	206792	0.83285	302121	252931	0.837183
																						-151	22	49	0.807769	1.25964	1.03541	1.00771	1.01705	0.994002	1.04184	0.984576	1.08743	0.994859			-151	248018	206631	0.833131	302565	253456	0.837692
																						-150	33	38	1.21165	0.976864	1.00971	0.974293	1.03297	0.982005	1.05102	0.977506	1.08865	0.990146			-150	248016	206921	0.834306	302741	253557	0.837536
																						-149	33	50	1.21165	1.28535	0.998697	0.974293	1.03541	0.988003	1.05377	0.982648	1.08682	0.991003			-149	248173	206635	0.832623	302409	253431	0.83804
																						-148	17	27	0.624185	0.694087	0.93995	0.943445	1.04153	0.976864	1.05561	0.972365	1.07764	0.988003			-148	247984	206901	0.834331	302439	252828	0.835964
																						-147	41	32	1.50539	0.822622	0.998697	0.976864	1.05377	0.987147	1.06203	0.981362	1.08009	0.994002			-147	248206	207356	0.835419	302409	253468	0.838164
																						-146	28	40	1.02807	1.02828	0.958308	1.01285	1.04398	0.997429	1.05561	0.986504	1.07335	0.996572			-146	247605	207084	0.83635	302605	253420	0.837463
																						-145	30	38	1.1015	0.976864	0.932606	1	1.03664	1.00171	1.05928	0.982648	1.07335	0.998715			-145	247993	207847	0.838118	302092	252577	0.836093
																						-144	25	37	0.91792	0.951157	0.906905	0.987147	1.04398	0.993145	1.06295	0.982648	1.06295	0.998286			-144	248172	207513	0.836166	302498	253252	0.837202
																						-143	37	38	1.35852	0.976864	0.925263	1.02828	1.04276	0.988003	1.07121	0.979434	1.05683	1.00171			-143	247876	207734	0.838055	303179	254092	0.838092
																						-142	16	43	0.587469	1.1054	0.921591	1.02828	1.03419	0.983719	1.08131	0.977506	1.04276	0.996572			-142	248097	208043	0.838555	302044	252664	0.836515
																						-141	15	36	0.550752	0.92545	0.965651	1.00771	1.04398	0.976864	1.09324	0.975578	1.04765	0.992716			-141	248383	208602	0.839841	302613	253513	0.837748
																						-140	30	38	1.1015	0.976864	1.00237	1.02057	1.06479	0.978578	1.10334	0.98072	1.055	0.991003			-140	248098	208588	0.84075	302504	253374	0.837588
																						-139	17	38	0.624185	0.976864	1.02073	1.00257	1.07213	0.985433	1.10793	0.988432	1.04826	0.991003			-139	247631	207736	0.838892	302256	253104	0.837385
																						-138	33	40	1.21165	1.02828	1.03541	0.994859	1.09416	0.982005	1.11619	0.989717	1.04704	0.990574			-138	248046	208292	0.839732	302863	253751	0.837842
																						-137	30	46	1.1015	1.18252	1.04643	0.984576	1.08315	0.982862	1.11435	0.988432	1.04582	0.987575			-137	248044	208662	0.841231	302327	253098	0.837166
																						-136	21	35	0.771052	0.899743	1.01705	0.958869	1.08804	0.977721	1.11344	0.974936	1.03847	0.981148			-136	248069	208852	0.841913	302478	253076	0.836677
																						-135	23	33	0.844486	0.848329	1.03174	0.940874	1.1015	0.976864	1.11344	0.982648	1.0397	0.980291			-135	247877	208309	0.840372	302731	253704	0.83805
																						-134	30	53	1.1015	1.36247	1.05744	0.96144	1.11497	0.981148	1.11344	0.987789	1.04337	0.98329			-134	247525	208785	0.843489	302316	253099	0.837201
																						-133	36	38	1.3218	0.976864	1.08682	0.943445	1.11986	0.963153	1.10609	0.980077	1.04214	0.973865			-133	247554	208628	0.842758	302932	253711	0.837519
																						-132	28	35	1.02807	0.899743	1.04643	0.938303	1.13455	0.960583	1.11435	0.981362	1.03174	0.974293			-132	247896	209082	0.843428	302352	253165	0.837318
																						-131	25	41	0.91792	1.05398	1.0501	0.966581	1.13577	0.964867	1.13088	0.988432	1.02807	0.973865			-131	247296	209137	0.845695	302279	253522	0.838703
																						-130	35	31	1.28509	0.796915	1.08682	0.951157	1.137	0.967438	1.12996	0.986504	1.02256	0.976007			-130	247602	208938	0.843848	302822	253593	0.837434
																						-129	21	35	0.771052	0.899743	1.08682	0.987147	1.137	0.983719	1.12537	0.992288	1.0195	0.979434			-129	247509	209622	0.846928	302471	253358	0.837626
																						-128	36	36	1.3218	0.92545	1.14924	0.992288	1.14312	0.988003	1.12262	0.997429	1.01828	0.982434			-128	246908	208702	0.845261	302528	253636	0.83839
																						-127	22	36	0.807769	0.92545	1.11619	1	1.137	0.989717	1.10885	1.00064	1.01216	0.987575			-127	247481	210067	0.848822	302627	253354	0.837183
																						-126	25	28	0.91792	0.719794	1.15658	1.02057	1.14556	0.980291	1.11619	1.00193	1.01094	0.991859			-126	247324	209579	0.847386	302651	253925	0.839002
																						-125	30	41	1.1015	1.05398	1.14556	1.06427	1.14067	0.996572	1.11894	1.01285	1.00788	0.995287			-125	247208	209696	0.848259	302837	254125	0.839147
																						-124	38	46	1.39524	1.18252	1.16759	1.03085	1.1321	0.996572	1.10334	1.01028	1.00482	0.997001			-124	247867	210813	0.850507	302448	253435	0.837946
																						-123	25	36	0.91792	0.92545	1.11619	0.992288	1.11252	0.992288	1.08223	1.00964	0.990129	0.995287			-123	247456	210062	0.848886	302445	253597	0.838489
																						-122	29	46	1.06479	1.18252	1.13455	0.984576	1.137	0.995716	1.07213	1.00321	0.990129	1.00086			-122	247277	210747	0.852271	302359	253455	0.838258
																						-121	35	35	1.28509	0.899743	1.11619	0.956298	1.1578	0.995716	1.06754	0.995501	0.993189	0.992288			-121	247452	210703	0.851489	302462	253350	0.837625
																						-120	35	45	1.28509	1.15681	1.10518	0.96401	1.14434	0.998286	1.0602	0.993573	0.985846	0.995716			-120	247020	210389	0.851707	302835	253773	0.837992
																						-119	38	37	1.39524	0.951157	1.10885	0.966581	1.13822	0.994002	1.04551	0.989075	0.979114	0.995287			-119	246992	210681	0.852989	302519	253748	0.838783
																						-118	27	39	0.991353	1.00257	1.09783	0.958869	1.11374	0.999143	1.0244	0.989075	0.961368	0.993145			-118	247565	211203	0.853123	302497	253480	0.837958
																						-117	33	44	1.21165	1.13111	1.08682	0.96401	1.1064	1.00086	1.02807	0.985219	0.958308	0.994859			-117	247459	211523	0.85478	302262	253610	0.839042
																						-116	22	45	0.807769	1.15681	1.09049	0.953728	1.10273	0.995716	1.0143	0.976864	0.952189	0.990574			-116	247278	211483	0.855245	302821	254015	0.83883
																						-115	36	28	1.3218	0.719794	1.12721	0.92545	1.11007	0.995716	1.01522	0.969152	0.949741	0.987147			-115	246825	211086	0.855205	302484	253677	0.838646
																						-114	24	31	0.881203	0.796915	1.11986	0.951157	1.08192	1.00343	1.00879	0.976864	0.942397	0.990146			-114	246854	211240	0.855726	302293	253390	0.838226
																						-113	30	33	1.1015	0.848329	1.15658	0.953728	1.07091	1.01542	1.01247	0.976864	0.936278	0.994002			-113	246690	211306	0.856567	302974	253972	0.838265
																						-112	24	35	0.881203	0.899743	1.22267	0.958869	1.05132	1.00943	1.00237	0.98072	0.923427	0.997858			-112	246633	211511	0.857594	302716	253766	0.838296
																						-111	32	38	1.17494	0.976864	1.24103	0.971722	1.05132	1.00857	1.00053	0.980077	0.916084	0.996572			-111	247019	211758	0.857252	302442	253507	0.838199
																						-110	36	46	1.3218	1.18252	1.219	0.987147	1.0452	1.00343	0.985846	0.985219	0.909964	0.997858			-110	246227	210712	0.855763	302909	254189	0.83916
																						-109	35	34	1.28509	0.874036	1.21533	0.997429	1.0244	0.996572	0.980338	0.98072	0.900173	0.996572			-109	246941	212397	0.860114	302030	253045	0.837814
																						-108	24	41	0.881203	1.05398	1.18228	1.01285	0.99992	0.999143	0.965651	0.985861	0.888546	0.997858			-108	246539	211633	0.858417	302626	253923	0.839065
																						-107	34	40	1.24837	1.02828	1.20798	1.00514	1.00849	0.992288	0.967487	0.99036	0.883039	0.998286			-107	246760	212690	0.861929	302895	254273	0.839475
																						-106	32	34	1.17494	0.874036	1.18962	0.966581	0.988905	0.984576	0.954636	0.994216	0.875083	0.995716			-106	246312	211962	0.860541	302041	253009	0.837664
																						-105	34	38	1.24837	0.976864	1.14924	1	0.97789	0.983719	0.943621	0.995501	0.873248	1.00043			-105	246296	211972	0.860641	302676	253930	0.838949
																						-104	34	32	1.24837	0.822622	1.10885	1.00771	0.971771	0.985433	0.93536	1	0.867128	0.998715			-104	246161	212500	0.863257	302616	254167	0.839901
																						-103	48	35	1.76241	0.899743	1.06479	1.03085	0.964428	0.984576	0.917002	1.00643	0.865904	1.00171			-103	245618	212079	0.863452	302443	253780	0.839099
																						-102	29	40	1.06479	1.02828	1.05377	1.0437	0.928935	0.988003	0.89589	1.01542	0.855501	1.00129			-102	245763	212627	0.865169	302258	253562	0.838892
																						-101	26	44	0.954636	1.13111	1.11619	1.05913	0.920367	0.982862	0.900479	1.00643	0.847546	0.996144			-101	245780	212836	0.865963	302788	253846	0.838364
																						-100	35	50	1.28509	1.28535	1.10885	1.0437	0.908128	0.984576	0.897725	1.00578	0.843874	0.991859			-100	245352	213030	0.868264	302553	253767	0.838753
																						-99	26	40	0.954636	1.02828	1.09049	1.01799	0.902009	0.97515	0.887628	1.00193	0.832247	0.993573			-99	245141	213286	0.870054	302561	253840	0.838971
																						-98	31	38	1.13822	0.976864	1.06112	1.02571	0.893442	0.976864	0.872024	0.996787	0.821844	0.994859			-98	245257	213691	0.871293	302343	253566	0.838669
																						-97	29	25	1.06479	0.642674	1.0244	1.03342	0.887322	0.985433	0.863762	1	0.810829	0.991431			-97	245332	214231	0.873231	302394	253739	0.839101
																						-96	21	47	0.771052	1.20823	1.02807	1.06684	0.876307	1.00343	0.858255	1.00578	0.801038	0.997429			-96	244902	214101	0.87423	302492	253798	0.839023
																						-95	23	41	0.844486	1.05398	1.05377	1.0617	0.875083	0.994002	0.855501	0.999357	0.794306	0.995287			-95	245127	214728	0.875985	302066	253607	0.839574
																						-94	22	41	0.807769	1.05398	1.01705	1.05141	0.877531	0.997429	0.856419	0.995501	0.787575	0.991003			-94	245332	214868	0.875826	302724	254000	0.839047
																						-93	45	40	1.65226	1.02828	0.991353	1.0617	0.86774	0.998286	0.849076	0.994859	0.783291	0.989289			-93	245623	215315	0.876608	302154	253610	0.83934
																						-92	46	46	1.68897	1.18252	0.877531	1.02571	0.843262	1.006	0.816031	0.996144	0.762485	0.985433			-92	246058	216373	0.879357	302891	254107	0.838938
																						-91	24	38	0.881203	0.976864	0.796754	0.994859	0.828575	0.98886	0.784821	0.987147	0.745963	0.98329			-91	245895	216375	0.879948	302551	253739	0.838666
																						-90	30	40	1.1015	1.02828	0.807769	0.979434	0.827352	0.993145	0.782985	0.989075	0.746575	0.98072			-90	246885	217221	0.879846	302388	253477	0.838251
																						-89	18	43	0.660902	1.1054	0.767381	0.974293	0.820008	0.996572	0.773806	0.991003	0.738619	0.983719			-89	246336	217071	0.8812	302745	254190	0.839617
																						-88	21	41	0.771052	1.05398	0.756366	0.958869	0.808993	0.987147	0.77197	0.987147	0.744127	0.984147			-88	247191	217421	0.879566	302184	253503	0.838902
																						-87	30	38	1.1015	0.976864	0.793083	0.938303	0.810217	0.98886	0.766463	0.987789	0.738007	0.981148			-87	246853	217267	0.880148	302864	254276	0.83957
																						-86	28	45	1.02807	1.15681	0.749022	0.920308	0.80165	0.985433	0.758202	0.985219	0.723933	0.981148			-86	247451	217991	0.880948	302078	252914	0.837246
																						-85	13	37	0.477318	0.951157	0.730664	0.88946	0.789411	0.978578	0.75912	0.985219	0.709858	0.981148			-85	247382	217629	0.87973	302624	253785	0.838616
																						-84	15	45	0.550752	1.15681	0.789411	0.897172	0.802874	0.976864	0.769217	0.98329	0.71047	0.98329			-84	248086	217674	0.877415	302502	253667	0.838562
																						-83	14	26	0.514035	0.66838	0.837143	0.861183	0.80165	0.972579	0.784821	0.979434	0.705574	0.977721			-83	248012	217529	0.87709	302632	253790	0.838608
																						-82	24	34	0.881203	0.874036	0.855501	0.894602	0.79553	0.98629	0.800426	0.984576	0.708022	0.982434			-82	247937	216760	0.874254	303109	254323	0.839048
																						-81	27	32	0.991353	0.822622	0.848158	0.894602	0.780844	0.984576	0.793083	0.98072	0.702514	0.984576			-81	248324	216865	0.873315	302082	252814	0.836905
																						-80	19	38	0.697619	0.976864	0.807769	0.930591	0.774724	0.992288	0.786657	0.982005	0.693947	0.984576			-80	248318	215952	0.869661	302411	253380	0.837866
																						-79	15	37	0.550752	0.951157	0.848158	0.933162	0.775948	0.996572	0.783903	0.992288	0.68538	0.985433			-79	247651	214166	0.86479	302780	253721	0.83797
																						-78	31	33	1.13822	0.848329	0.862844	0.946015	0.777172	0.996572	0.778396	0.996144	0.681096	0.983719			-78	247619	213593	0.862588	303020	254304	0.839233
																						-77	18	31	0.660902	0.796915	0.844486	0.984576	0.75759	1.00428	0.761873	0.994216	0.667022	0.990146			-77	247784	212311	0.856839	302200	253320	0.838253
																						-76	23	33	0.844486	0.848329	0.851829	1.02314	0.761261	1.00686	0.757284	0.999357	0.660902	0.993145			-76	247721	211966	0.855663	302820	253496	0.837118
																						-75	29	40	1.06479	1.02828	0.840814	1.03085	0.768605	1.01714	0.745351	1.00514	0.651723	0.99443			-75	247470	209863	0.848033	302574	253054	0.836338
																						-74	28	31	1.02807	0.796915	0.826128	1.0437	0.762485	1.012	0.729746	0.999357	0.637648	0.993573			-74	247406	208850	0.844158	302420	253360	0.837775
																						-73	19	39	0.697619	1.00257	0.774724	1.07198	0.767381	1.01885	0.717813	1.00321	0.623573	0.991431			-73	247097	207279	0.838858	302677	253207	0.836558
																						-72	22	34	0.807769	0.874036	0.796754	1.09769	0.782068	1.01457	0.71047	0.998072	0.616842	0.992288			-72	247078	206189	0.834511	302593	253438	0.837554
																						-71	16	46	0.587469	1.18252	0.840814	1.07712	0.774724	1.00943	0.707716	1.00257	0.604603	0.993145			-71	247358	205318	0.830043	302653	253456	0.837449
																						-70	30	39	1.1015	1.00257	0.866516	1.06941	0.77962	0.999143	0.715977	0.993573	0.602767	0.992288			-70	247313	204086	0.825213	302344	253069	0.837023
																						-69	19	42	0.697619	1.07969	0.844486	1.08226	0.762485	1.012	0.704044	0.998715	0.588081	0.991003			-69	247196	202959	0.821043	302511	253492	0.837961
																						-68	26	48	0.954636	1.23393	0.807769	1.05656	0.750246	1.01285	0.711388	1	0.584409	0.982005			-68	246875	201674	0.816908	302490	253057	0.836581
																						-67	20	46	0.734336	1.18252	0.793083	1.0437	0.734336	0.997429	0.697619	0.991003	0.575842	0.976864			-67	247796	201984	0.815122	302546	253045	0.836386
																						-66	20	36	0.734336	0.92545	0.804098	1.01285	0.725768	0.991431	0.685686	0.985861	0.571558	0.973008			-66	247453	200842	0.811637	302467	252497	0.834791
																						-65	25	45	0.91792	1.15681	0.796754	1.01542	0.71353	0.996572	0.671917	0.991645	0.571558	0.971294			-65	248147	200834	0.809334	302795	253099	0.835875
																						-64	14	42	0.514035	1.07969	0.793083	0.989717	0.697619	0.984576	0.66182	0.989717	0.562379	0.969152			-64	248498	200132	0.805365	302290	252648	0.835779
																						-63	25	49	0.91792	1.25964	0.793083	0.984576	0.698843	0.980291	0.655395	0.98329	0.556259	0.967866			-63	248793	199750	0.802877	302389	252861	0.83621
																						-62	34	26	1.24837	0.66838	0.734336	0.966581	0.681708	0.964867	0.648969	0.975578	0.54402	0.961011			-62	249188	199700	0.801403	302867	253362	0.836545
																						-61	23	43	0.844486	1.1054	0.653559	0.982005	0.66335	0.977721	0.631529	0.983933	0.528722	0.964867			-61	249550	199650	0.800038	302433	252910	0.83625
																						-60	24	44	0.881203	1.13111	0.649887	0.976864	0.665798	0.968295	0.62235	0.976864	0.520766	0.966153			-60	250038	199333	0.797212	302448	253110	0.836872
																						-59	9	32	0.330451	0.822622	0.6352	0.974293	0.65723	0.970865	0.604909	0.974293	0.520154	0.964867			-59	250094	199119	0.796178	302972	253402	0.836388
																						-58	22	43	0.807769	1.1054	0.660902	0.987147	0.679261	0.981148	0.603991	0.974936	0.530558	0.967009			-58	251123	199754	0.795443	302855	253678	0.837623
																						-57	23	34	0.844486	0.874036	0.6352	0.984576	0.665798	0.973436	0.59114	0.978149	0.533005	0.96958			-57	250805	199357	0.794869	302598	253084	0.83637
																						-56	18	37	0.660902	0.951157	0.627857	0.984576	0.646215	0.976864	0.577371	0.98072	0.526886	0.972579			-56	250460	198466	0.792407	302924	253524	0.836924
																						-55	24	35	0.881203	0.899743	0.668245	1.00514	0.630305	0.983719	0.568192	0.980077	0.52811	0.974722			-55	251901	199951	0.793767	302657	253032	0.836036
																						-54	14	40	0.514035	1.02828	0.668245	1.00257	0.618066	0.989717	0.55167	0.982005	0.526274	0.976435			-54	251638	199321	0.792095	303126	253842	0.837414
																						-53	9	42	0.330451	1.07969	0.734336	1	0.609499	0.982862	0.543408	0.973008	0.528722	0.976435			-53	252067	200018	0.793513	302633	253515	0.837699
																						-52	12	32	0.440601	0.822622	0.815113	0.979434	0.620514	0.978578	0.54249	0.972365	0.539737	0.977292			-52	251918	199199	0.79073	302707	253238	0.836578
																						-51	22	41	0.807769	1.05398	0.829799	0.969152	0.624185	0.984576	0.533311	0.974936	0.54708	0.98329			-51	252281	199710	0.791618	303266	253868	0.837115
																						-50	20	43	0.734336	1.1054	0.822456	0.951157	0.61317	0.976864	0.52505	0.976864	0.543408	0.978149			-50	252068	199833	0.792773	302824	253429	0.836885
																						-49	16	37	0.587469	0.951157	0.807769	0.979434	0.594812	0.974293	0.512199	0.972365	0.549528	0.973865			-49	251746	199390	0.792028	303007	253338	0.836081
																						-48	15	42	0.550752	1.07969	0.782068	0.994859	0.585021	0.970865	0.509445	0.962082	0.548916	0.975578			-48	252049	199486	0.791458	303216	254222	0.83842
																						-47	21	34	0.771052	0.874036	0.774724	0.96401	0.576454	0.976007	0.506692	0.958226	0.544632	0.977292			-47	252073	199655	0.792053	302590	253087	0.836402
																						-46	29	45	1.06479	1.15681	0.745351	0.976864	0.560543	0.979434	0.499348	0.960154	0.545244	0.982862			-46	252343	199828	0.791889	303354	253781	0.836584
																						-45	24	34	0.881203	0.874036	0.675589	0.969152	0.534841	0.971722	0.491087	0.951799	0.536677	0.982005			-45	252376	199652	0.791089	302682	253303	0.836861
																						-44	32	39	1.17494	1.00257	0.631529	0.96144	0.512811	0.97515	0.478236	0.955656	0.538513	0.98329			-44	251961	199635	0.792326	302875	253328	0.836412
																						-43	31	34	1.13822	0.874036	0.56911	0.956298	0.479766	0.96401	0.452534	0.955656	0.536065	0.982862			-43	252168	199477	0.791048	302631	253219	0.836724
																						-42	16	28	0.587469	0.719794	0.495677	0.948586	0.451616	0.970009	0.428668	0.955013	0.52505	0.982005			-42	251880	199062	0.790307	303170	253742	0.836962
																						-41	20	34	0.734336	0.874036	0.506692	0.982005	0.434482	0.976864	0.422243	0.959512	0.52505	0.98329			-41	252404	199198	0.789203	302686	253038	0.835976
																						-40	16	54	0.587469	1.38817	0.52505	0.976864	0.425915	0.985433	0.413064	0.967224	0.52199	0.981148			-40	252691	199601	0.789901	303031	253428	0.836312
																						-39	9	43	0.330451	1.1054	0.528722	0.958869	0.413676	0.970009	0.419489	0.958869	0.534229	0.974293			-39	251849	198623	0.788659	302993	253305	0.83601
																						-38	13	30	0.477318	0.771208	0.594812	0.96144	0.418571	0.951157	0.435094	0.955013	0.55014	0.972151			-38	252426	199110	0.788786	302624	252870	0.835593
																						-37	13	39	0.477318	1.00257	0.587469	0.971722	0.417347	0.956298	0.447027	0.967224	0.556871	0.979006			-37	251545	198038	0.787289	302673	253095	0.836199
																						-36	10	42	0.367168	1.07969	0.565438	0.969152	0.417347	0.954584	0.447027	0.968509	0.560543	0.978578			-36	252469	198981	0.788142	302928	253405	0.836518
																						-35	12	31	0.440601	0.796915	0.54708	0.976864	0.429586	0.946015	0.456206	0.968509	0.568498	0.974293			-35	252229	198627	0.787488	302814	253201	0.836159
																						-34	15	37	0.550752	0.951157	0.554423	1.00514	0.427139	0.953728	0.464467	0.97365	0.57217	0.973865			-34	252301	198825	0.788046	302303	252364	0.834806
																						-33	11	31	0.403885	0.796915	0.52505	0.992288	0.413676	0.955441	0.467221	0.975578	0.574618	0.970009			-33	251605	197540	0.785121	302804	253237	0.836306
																						-32	19	41	0.697619	1.05398	0.550752	1.00771	0.406332	0.957155	0.481908	0.983933	0.583797	0.970865			-32	252402	198453	0.786257	302262	252670	0.835932
																						-31	25	32	0.91792	0.822622	0.536065	1.00257	0.394093	0.952014	0.486497	0.987147	0.582573	0.970009			-31	251580	197395	0.78462	302526	252880	0.835894
																						-30	17	47	0.624185	1.20823	0.492005	1.00257	0.375735	0.96401	0.478236	0.985219	0.583797	0.978149			-30	252408	198469	0.786303	302776	253372	0.83683
																						-29	27	44	0.991353	1.13111	0.447945	0.984576	0.383078	0.958869	0.490169	0.976221	0.585633	0.973436			-29	251828	197151	0.78288	302478	252327	0.834201
																						-28	11	34	0.403885	0.874036	0.378183	0.956298	0.381855	0.952871	0.479154	0.974293	0.580737	0.974722			-28	252183	197505	0.783182	302694	252676	0.834756
																						-27	7	38	0.257017	0.976864	0.367168	0.992288	0.400213	0.965724	0.4764	0.982005	0.583797	0.97515			-27	251975	197408	0.783444	302628	252786	0.835301
																						-26	5	45	0.183584	1.15681	0.37084	0.992288	0.407556	0.968295	0.490169	0.987789	0.590528	0.976435			-26	252378	197714	0.783403	302365	252611	0.835451
																						-25	14	42	0.514035	1.07969	0.381855	0.969152	0.425915	0.965724	0.499348	0.986504	0.600319	0.970437			-25	252216	197240	0.782028	302671	253063	0.836098
																						-24	7	32	0.257017	0.822622	0.352481	0.958869	0.434482	0.963153	0.511281	0.98329	0.602767	0.962725			-24	251950	197257	0.782922	302985	253338	0.836141
																						-23	18	37	0.660902	0.951157	0.345138	0.943445	0.447945	0.970009	0.530558	0.987147	0.615618	0.968723			-23	252180	197276	0.782282	302613	252756	0.835246
																						-22	15	39	0.550752	1.00257	0.308421	0.953728	0.45896	0.976007	0.525968	0.983933	0.621126	0.971722			-22	252009	196877	0.78123	302630	252848	0.835503
																						-21	13	32	0.477318	0.822622	0.260689	0.946015	0.469975	0.982005	0.526886	0.978792	0.626633	0.969152			-21	253096	198390	0.783852	302994	253202	0.835668
																						-20	5	40	0.183584	1.02828	0.260689	0.976864	0.473647	0.979434	0.528722	0.976864	0.629693	0.96958			-20	252297	197470	0.782687	302997	252907	0.834686
																						-19	8	33	0.293734	0.848329	0.264361	0.966581	0.504244	0.973436	0.557177	0.975578	0.641932	0.967866			-19	252034	197051	0.781842	302579	252917	0.83587
																						-18	8	48	0.293734	1.23393	0.282719	0.935733	0.512811	0.980291	0.581961	0.978792	0.649887	0.968723			-18	252510	197797	0.783323	302815	252967	0.835383
																						-17	8	38	0.293734	0.976864	0.297406	0.904884	0.512811	0.978578	0.596648	0.977506	0.658454	0.967866			-17	252714	197720	0.782387	303120	253245	0.83546
																						-16	8	36	0.293734	0.92545	0.315764	0.902314	0.529946	0.98629	0.606745	0.977506	0.663962	0.965724			-16	252426	197695	0.78318	302776	253218	0.836322
																						-15	6	38	0.220301	0.976864	0.359824	0.892031	0.538513	0.992288	0.620514	0.974936	0.674365	0.963582			-15	252736	197596	0.781826	302421	252446	0.83475
																						-14	5	26	0.183584	0.66838	0.374511	0.897172	0.564215	0.991431	0.631529	0.969794	0.68538	0.961011			-14	251956	197130	0.7824	303103	253246	0.83551
																						-13	8	41	0.293734	1.05398	0.37084	0.930591	0.592364	1.00171	0.64438	0.97108	0.696395	0.967009			-13	253197	198035	0.782138	302460	252906	0.836162
																						-12	2	36	0.0734336	0.92545	0.359824	0.910026	0.598484	0.994002	0.660902	0.965938	0.699455	0.970865			-12	252437	197312	0.78163	303047	253281	0.835781
																						-11	13	44	0.477318	1.13111	0.385526	0.907455	0.615618	0.989717	0.674671	0.967866	0.709246	0.971722			-11	252927	197686	0.781594	302715	252596	0.834435
																						-10	6	36	0.220301	0.92545	0.374511	0.912596	0.618066	0.976864	0.687522	0.972365	0.722097	0.972151			-10	252653	197432	0.781437	302980	253205	0.835714
																						-9	13	21	0.477318	0.539846	0.43693	0.92545	0.654783	0.978578	0.700373	0.972365	0.734336	0.978149			-9	252693	197884	0.783099	302179	252468	0.835493
																						-8	12	36	0.440601	0.92545	0.484662	0.966581	0.681708	0.993145	0.70588	0.989075	0.738007	0.982434			-8	252696	197386	0.781121	302995	253284	0.835936
																						-7	13	37	0.477318	0.951157	0.536065	1	0.696395	1.00171	0.709552	0.988432	0.749634	0.985433			-7	252852	197354	0.780514	302281	252397	0.834974
																						-6	20	32	0.734336	0.822622	0.536065	1.01028	0.703738	1.00257	0.714141	0.991003	0.75147	0.993145			-6	252901	197707	0.781755	302810	253044	0.835653
																						-5	10	40	0.367168	1.02828	0.536065	1.03599	0.70741	1.00257	0.715059	0.99036	0.752082	0.996144			-5	252509	197543	0.782319	302695	252918	0.835555
																						-4	4	39	0.146867	1.00257	0.576454	1.03342	0.717201	0.994002	0.722403	0.980077	0.766157	0.997429			-4	252420	197127	0.780948	302577	252866	0.835707
																						-3	5	33	0.183584	0.848329	0.627857	1.03599	0.73556	0.984576	0.744433	0.984576	0.782679	0.99443			-3	252935	197608	0.781261	302546	252668	0.835139
																						-2	9	35	0.330451	0.899743	0.708634	1.06427	0.761261	0.984576	0.764627	0.991645	0.794306	1			-2	252306	196626	0.779316	302967	253592	0.83703
																						-1	10	46	0.367168	1.18252	0.763709	1.09254	0.771052	0.988003	0.778396	0.99036	0.810217	0.998715			-1	252722	197739	0.782438	302477	252374	0.834357
																						0	23	41	0.844486	1.05398	0.785739	1.04884	0.791859	0.992288	0.785739	0.982005	0.82368	0.998286			0	253041	197923	0.782176	302575	252785	0.835447
																						1	26	37	0.954636	0.951157	0.811441	1.02828	0.788187	0.988003	0.787575	0.978792	0.827964	0.99443			1	252039	196178	0.778362	302808	253096	0.835829
																						2	26	49	0.954636	1.25964	0.771052	1.03856	0.77962	0.996572	0.782985	0.977506	0.831023	0.991431			2	252633	197818	0.783027	302739	252674	0.834627
																						3	13	41	0.477318	1.05398	0.704962	1.03085	0.767381	0.984576	0.779314	0.975578	0.834083	0.982862			3	252635	197658	0.782384	302297	252272	0.834518
																						4	20	42	0.734336	1.07969	0.738007	1.04627	0.7735	0.984576	0.782985	0.970437	0.837143	0.982862			4	252697	197720	0.782438	302544	252669	0.835147
																						5	21	39	0.771052	1.00257	0.719649	1.04884	0.774724	0.97515	0.787575	0.963368	0.842038	0.982005			5	252201	197164	0.781775	302524	252706	0.835325
																						6	18	40	0.660902	1.02828	0.741679	1.0437	0.771052	0.962296	0.790329	0.958869	0.840202	0.982434			6	252637	198062	0.783977	302447	252234	0.833979
																						7	27	44	0.991353	1.13111	0.778396	1.03856	0.783291	0.967438	0.794918	0.958869	0.845098	0.980291			7	252564	197534	0.782115	302876	252880	0.83493
																						8	24	46	0.881203	1.18252	0.726992	1.00771	0.783291	0.967438	0.782068	0.962725	0.854277	0.976007			8	252462	197651	0.782894	302496	252330	0.83416
																						9	16	29	0.587469	0.745501	0.697619	0.969152	0.783291	0.956298	0.77656	0.957584	0.856725	0.972151			9	252126	197151	0.781953	302746	253130	0.836115
																						10	30	33	1.1015	0.848329	0.693947	0.969152	0.785739	0.959726	0.793083	0.967866	0.878755	0.978578			10	252486	197933	0.783937	302768	252648	0.834461
																						11	15	41	0.550752	1.05398	0.715977	0.982005	0.77962	0.962296	0.789411	0.978792	0.896502	0.985433			11	252476	198306	0.785446	302884	253154	0.835811
																						12	8	46	0.293734	1.18252	0.789411	0.974293	0.786963	0.957155	0.793083	0.972365	0.909964	0.981577			12	252805	198225	0.784104	302702	252701	0.834817
																						13	22	47	0.807769	1.20823	0.848158	0.974293	0.804098	0.957155	0.814195	0.970437	0.919144	0.979434			13	252255	197730	0.783852	302556	252481	0.834494
																						14	15	43	0.550752	1.1054	0.837143	0.951157	0.797978	0.945159	0.808687	0.975578	0.929547	0.973436			14	252406	197822	0.783745	302943	252970	0.835041
																						15	27	37	0.991353	0.951157	0.866516	0.922879	0.810217	0.934876	0.814195	0.973008	0.947905	0.967866			15	252842	198271	0.784168	302751	252927	0.835428
																						16	28	38	1.02807	0.976864	0.833471	0.904884	0.806545	0.930591	0.819702	0.976864	0.96504	0.970009			16	252122	198079	0.785647	302320	252095	0.833867
																						17	13	32	0.477318	0.822622	0.800426	0.879177	0.800426	0.932305	0.822456	0.973008	0.969323	0.96958			17	252043	197618	0.784063	303134	252968	0.83451
																						18	16	31	0.587469	0.796915	0.848158	0.881748	0.800426	0.947729	0.832553	0.982005	0.981562	0.972579			18	252748	198868	0.786825	302945	252905	0.834822
																						19	15	29	0.550752	0.745501	0.851829	0.902314	0.802874	0.953728	0.849994	0.982648	0.98401	0.982005			19	252443	198059	0.78457	302472	252693	0.835425
																						20	36	38	1.3218	0.976864	0.89589	0.958869	0.826128	0.967438	0.865598	0.992931	0.989517	0.983719			20	251839	197787	0.78537	302707	252540	0.834272
																						21	35	38	1.28509	0.976864	0.837143	0.953728	0.813889	0.977721	0.860091	0.989075	0.98707	0.991431			21	252267	198491	0.786829	302979	253102	0.835376
																						22	24	46	0.881203	1.18252	0.778396	0.976864	0.794306	0.971722	0.856419	0.983933	0.990129	0.990146			22	251959	197917	0.785514	302591	252528	0.834551
																						23	19	38	0.697619	0.976864	0.749022	0.948586	0.802874	0.969152	0.862844	0.973008	0.993189	0.984147			23	252430	199169	0.789006	302598	252626	0.834857
																						24	23	32	0.844486	0.822622	0.745351	0.956298	0.799202	0.983719	0.861927	0.974936	1.00053	0.988432			24	251732	198040	0.786708	302638	252602	0.834666
																						25	18	30	0.660902	0.771208	0.738007	0.953728	0.796754	0.989717	0.866516	0.980077	1.00237	0.995716			25	252549	198711	0.786823	302684	252983	0.8358
																						26	19	28	0.697619	0.719794	0.738007	0.938303	0.815113	1.00086	0.866516	0.986504	1.00604	0.998715			26	251859	198798	0.789322	302507	252363	0.834239
																						27	26	33	0.954636	0.848329	0.771052	0.984576	0.829799	1.00428	0.872942	0.991003	1.00726	1.00171			27	251766	198366	0.787898	302604	252819	0.835477
																						28	17	39	0.624185	1.00257	0.774724	1.01285	0.827352	1.01542	0.887628	0.991645	1.01094	1.006			28	252423	199406	0.789966	302498	252597	0.835038
																						29	27	51	0.991353	1.31105	0.800426	0.997429	0.849382	1.00943	0.897725	0.99036	1.02195	1.00214			29	251772	198317	0.787685	302598	252819	0.835493
																						30	20	36	0.734336	0.92545	0.767381	0.951157	0.855501	1.00428	0.920673	0.985861	1.02134	0.998286			30	252103	199405	0.790967	302588	252831	0.835563
																						31	19	47	0.697619	1.20823	0.785739	0.951157	0.86774	1.00086	0.956472	0.994216	1.01889	0.995287			31	251864	198787	0.789262	302500	252788	0.835662
																						32	16	35	0.587469	0.899743	0.793083	0.920308	0.882427	0.98629	0.972995	0.984576	1.01705	0.995716			32	251896	199140	0.790563	302599	253246	0.836902
																						33	18	41	0.660902	1.05398	0.815113	0.948586	0.900785	0.981148	0.97942	0.988432	1.02379	0.996572			33	251426	199032	0.791611	302538	252836	0.835718
																						34	21	31	0.771052	0.796915	0.811441	0.928021	0.900785	0.981148	0.998697	0.98329	1.02501	0.994859			34	252023	199096	0.789991	302364	252781	0.836016
																						35	18	24	0.660902	0.616967	0.826128	0.928021	0.909352	0.98886	1.02073	0.982648	1.02746	0.996572			35	252074	199730	0.792346	302882	253112	0.835679
																						36	28	46	1.02807	1.18252	0.848158	0.948586	0.909352	1.00257	1.05469	0.994216	1.02256	1.00643			36	251899	199297	0.791179	302730	252997	0.835717
																						37	27	44	0.991353	1.13111	0.829799	0.933162	0.906905	0.993145	1.06112	0.988432	1.0195	1.00343			37	251987	199672	0.79239	302480	252690	0.835393
																						38	24	33	0.881203	0.848329	0.778396	0.948586	0.925263	0.984576	1.06662	0.985219	1.01889	1.00343			38	251821	200123	0.794703	302728	252995	0.835718
																						39	18	33	0.660902	0.848329	0.756366	0.96144	0.930159	0.988003	1.06295	0.998072	1.02746	1.00857			39	251567	199386	0.792577	302961	253417	0.836467
																						40	25	36	0.91792	0.92545	0.815113	0.992288	0.971771	0.997429	1.06846	0.998072	1.02929	1.01457			40	251812	199973	0.794137	302573	253174	0.836738
																						41	21	35	0.771052	0.899743	0.818784	1.02828	1.01338	1.00857	1.07488	1.01093	1.03052	1.01628			41	252530	200512	0.794013	302408	252927	0.836376
																						42	22	46	0.807769	1.18252	0.811441	1.01799	1.03297	1.006	1.09232	1.01093	1.04214	1.01542			42	251802	199983	0.794207	303311	253850	0.836928
																						43	17	33	0.624185	0.848329	0.844486	1.01028	1.03419	1.00171	1.09875	1.00193	1.05989	1.01285			43	252016	200369	0.795063	302627	252872	0.835588
																						44	25	31	0.91792	0.796915	0.840814	1.06684	1.06112	1.00171	1.1116	1.01157	1.06173	1.01585			44	251976	200058	0.793957	303076	253802	0.83742
																						45	24	32	0.881203	0.822622	0.826128	1.0874	1.08559	1.00086	1.11252	1.02314	1.06846	1.01628			45	251910	200281	0.795051	302555	253045	0.836361
																						46	23	40	0.844486	1.02828	0.859173	1.11568	1.12353	1.00943	1.11252	1.02635	1.07458	1.01971			46	251472	199330	0.792654	302664	253410	0.837265
																						47	13	50	0.477318	1.28535	0.888546	1.09512	1.13822	1.00686	1.11068	1.02314	1.07641	1.02399			47	251431	200436	0.797183	303217	253994	0.837664
																						48	18	38	0.660902	0.976864	0.928935	1.08483	1.1627	0.997429	1.12812	1.01864	1.07825	1.01799			48	251544	200144	0.795662	302455	253131	0.83692
																						49	34	45	1.24837	1.15681	0.991353	1.06941	1.16515	1.01028	1.14373	1.0135	1.0862	1.01585			49	250922	199434	0.794806	303084	253840	0.837524
																						50	26	50	0.954636	1.28535	0.98401	1.06941	1.15291	1	1.13638	1.01157	1.08988	1.01328			50	251204	200642	0.798723	302337	252976	0.836736
																						51	19	31	0.697619	0.796915	0.998697	1.02314	1.16025	1.00514	1.12721	0.998072	1.0862	1.01157			51	250654	199926	0.797618	303006	253818	0.837665
																						52	31	43	1.13822	1.1054	1.04276	1.02057	1.18595	1.00857	1.12445	1.009	1.09416	1.02057			52	250344	200041	0.799064	303014	253921	0.837983
																						53	16	55	0.587469	1.41388	1.04276	0.984576	1.1835	0.999143	1.12078	1.00514	1.08804	1.01885			53	249793	199896	0.800245	302497	253344	0.837508
																						54	21	39	0.771052	1.00257	1.0501	0.948586	1.20186	0.993145	1.12445	0.993573	1.09538	1.01028			54	249330	199857	0.801575	302522	253625	0.838367
																						55	33	43	1.21165	1.1054	1.0758	0.951157	1.20798	1.00171	1.12812	0.991003	1.10028	1.00943			55	249371	200783	0.805157	302667	253581	0.837821
																						56	31	32	1.13822	0.822622	1.02073	0.943445	1.19697	0.996572	1.10701	0.993573	1.09906	1.00771			56	248802	200342	0.805227	302987	254329	0.839405
																						57	24	46	0.881203	1.18252	1.00237	0.951157	1.18473	0.999143	1.09967	0.998072	1.09171	1.01157			57	248377	200506	0.807263	302795	253764	0.838071
																						58	35	32	1.28509	0.822622	1.06846	0.920308	1.19452	0.996572	1.1015	0.996787	1.09538	1.009			58	248311	201432	0.811207	302536	253808	0.838934
																						59	32	45	1.17494	1.15681	1.04276	0.933162	1.19452	0.994859	1.10426	1.00514	1.08743	1.01071			59	247368	201113	0.813013	302603	253860	0.838921
																						60	30	32	1.1015	0.822622	1.11619	0.930591	1.18718	0.992288	1.09416	1.00643	1.08804	1.01414			60	247697	202526	0.817636	302696	253629	0.8379
																						61	31	30	1.13822	0.771208	1.22267	0.974293	1.17004	0.989717	1.09141	1.01157	1.09416	1.01671			61	247575	203068	0.820227	302199	253293	0.838166
																						62	31	29	1.13822	0.745501	1.2447	0.979434	1.15168	1.00514	1.09967	1.0135	1.09355	1.02314			62	247367	203643	0.823241	303083	254612	0.840073
																						63	18	41	0.660902	1.05398	1.21533	1.01028	1.14679	1.012	1.11803	1.02057	1.09722	1.02485			63	246726	203727	0.82572	302591	253626	0.83818
																						64	28	40	1.02807	1.02828	1.29243	0.989717	1.14924	1.00857	1.11986	1.01992	1.10823	1.02271			64	247167	205534	0.831558	302337	253685	0.839081
																						65	18	40	0.660902	1.02828	1.35485	0.96401	1.14556	1.00428	1.12721	1.01478	1.11558	1.02271			65	247778	207407	0.837067	302445	253614	0.838547
																						66	26	35	0.954636	0.899743	1.4907	0.969152	1.13577	1.01028	1.14189	1.01478	1.12292	1.02271			66	247361	207621	0.839344	302969	253978	0.838296
																						67	42	34	1.5421	0.874036	1.52375	0.974293	1.1321	1.01371	1.14189	1.02442	1.12537	1.02356			67	247547	209496	0.846286	302540	253866	0.839116
																						68	28	37	1.02807	0.951157	1.4907	0.987147	1.11252	1.02228	1.11803	1.02571	1.11374	1.02528			68	248048	211026	0.850749	302089	253224	0.838244
																						69	52	44	1.90927	1.13111	1.46133	1.02828	1.12476	1.02913	1.12078	1.02314	1.11435	1.02356			69	248030	212296	0.855928	302398	253879	0.839552
																						70	59	49	2.16629	1.25964	1.35852	1	1.08682	1.03171	1.10976	1.01992	1.10212	1.01799			70	248370	213564	0.859861	302670	254017	0.839255
																						71	37	32	1.35852	0.822622	1.25939	1.01799	1.04765	1.02399	1.07397	1.01799	1.09355	1.01243			71	248694	214954	0.864329	302060	253611	0.839603
																						72	23	41	0.844486	1.05398	1.2704	1.02571	1.05132	1.02485	1.06938	1.03085	1.08804	1.01585			72	248576	215403	0.866547	302437	253842	0.839324
																						73	39	33	1.43195	0.848329	1.29243	1.00257	1.08559	1.02399	1.06754	1.02956	1.08253	1.01885			73	248730	216870	0.871911	302453	253759	0.839004
																						74	45	30	1.65226	0.771208	1.26306	1.04113	1.06234	1.02999	1.05744	1.03085	1.08253	1.02271			74	248676	217333	0.87396	302214	253765	0.839685
																						75	55	42	2.01942	1.07969	1.1933	1.08997	1.05132	1.03171	1.04276	1.03535	1.06662	1.02828			75	248533	217430	0.874853	302838	254461	0.840254
																						76	35	37	1.28509	0.951157	1.07947	1.07712	1.02562	1.02999	1.02073	1.03342	1.04888	1.02057			76	248947	219069	0.879981	302309	254094	0.840509
																						77	33	39	1.21165	1.00257	1.02807	1.07198	1.01461	1.04113	1.00604	1.03599	1.04153	1.02099			77	248553	218750	0.880094	302547	254417	0.840918
																						78	20	53	0.734336	1.36247	1.0244	1.08226	0.993801	1.03856	1.00329	1.03663	1.04153	1.02271			78	248210	218702	0.881116	302389	254156	0.840492
																						79	24	33	0.881203	0.848329	1.07947	1.02314	1.00726	1.02142	1.00512	1.02571	1.04765	1.01628			79	247650	218137	0.880829	302344	254133	0.840543
																						80	32	56	1.17494	1.43959	1.08682	1.04627	1.02685	1.02656	1.01338	1.03856	1.04765	1.02014			80	247659	218302	0.881461	302691	254476	0.840713
																						81	40	35	1.46867	0.899743	1.02807	0.976864	1.01216	1.01799	1.02073	1.02699	1.04765	1.01243			81	247212	218214	0.882701	302350	254253	0.840923
																						82	29	32	1.06479	0.822622	0.93995	1.01028	1.00237	1.03256	1.01155	1.03342	1.03786	1.012			82	247100	217619	0.880691	302522	254163	0.840146
																						83	31	48	1.13822	1.23393	0.932606	1.02314	0.992577	1.03856	1.01889	1.03406	1.02929	1.01328			83	247454	218407	0.882616	302527	254478	0.841173
																						84	26	49	0.954636	1.25964	0.892218	0.994859	0.988905	1.02742	1.02348	1.02635	1.02317	1.00728			84	245959	216254	0.87923	302647	254564	0.841125
																						85	24	37	0.881203	0.951157	0.888546	0.958869	0.992577	1.01714	1.03633	1.02057	1.02379	1.006			85	246148	216334	0.878877	302528	254003	0.839601
																						86	21	35	0.771052	0.899743	0.837143	0.984576	1.00114	1.01885	1.04184	1.02249	1.02562	1.00257			86	246428	216779	0.879686	302250	254066	0.840581
																						87	32	43	1.17494	1.1054	0.844486	0.994859	0.998697	1.02399	1.0501	1.02378	1.02379	0.999572			87	245307	214567	0.874686	302580	254215	0.840159
																						88	35	30	1.28509	0.771208	0.822456	0.997429	0.996249	1.02142	1.04184	1.02057	1.01889	1.00129			88	245058	213832	0.872576	302357	254207	0.84075
																						89	26	42	0.954636	1.07969	0.833471	1.03599	0.980338	1.02656	1.03633	1.02249	1.01828	1.00814			89	245445	214563	0.874179	302509	254190	0.840272
																						90	16	29	0.587469	0.745501	0.815113	1.04884	0.988905	1.03599	1.04184	1.01542	1.014	1.00557			90	244907	212702	0.868501	302566	254346	0.840631
																						91	16	48	0.587469	1.23393	0.855501	1.07712	1.01828	1.0437	1.06846	1.01992	1.01644	1.01157			91	245358	213210	0.868974	302478	254045	0.839879
																						92	27	37	0.991353	0.951157	0.943621	1.03856	1.03541	1.04113	1.07947	1.01478	1.02562	1.01243			92	245529	212821	0.866784	302689	254521	0.840865
																						93	20	37	0.734336	0.951157	1.03174	1.04627	1.04765	1.0377	1.06754	1.02185	1.02195	1.00943			93	245093	212399	0.866604	302211	253845	0.839961
																						94	25	35	0.91792	0.899743	1.03174	1.05398	1.06723	1.03685	1.08498	1.02506	1.02134	1.01028			94	245597	212416	0.864895	302803	254746	0.841292
																						95	10	47	0.367168	1.20823	1.07213	1.04627	1.08559	1.04113	1.07947	1.03021	1.0195	1.02142			95	245882	211907	0.861823	302040	253642	0.839762
																						96	23	39	0.844486	1.00257	1.16025	1.02828	1.11007	1.03513	1.09416	1.01542	1.02317	1.02014			96	245648	211601	0.8614	303102	255179	0.841891
																						97	26	44	0.954636	1.13111	1.17127	1.05656	1.11864	1.03342	1.09416	1.01478	1.02379	1.02356			97	246128	212014	0.861398	302699	254370	0.840339
																						98	38	45	1.39524	1.15681	1.13455	1.03599	1.11497	1.02828	1.10059	1.01414	1.02073	1.02142			98	246077	211748	0.860496	302661	254425	0.840627
																						99	21	47	0.771052	1.20823	1.10885	1.00514	1.10395	1.01799	1.09324	1.00964	1.01216	1.02014			99	246086	211596	0.859846	302440	253788	0.839136
																						100	27	40	0.991353	1.02828	1.17861	0.984576	1.11741	1.00428	1.096	1.00643	1.01094	1.01799			100	246630	212160	0.860236	302723	254426	0.840458
																						101	40	33	1.46867	0.848329	1.15291	1	1.13944	1.00086	1.10059	1.00514	1.01094	1.01628			101	246591	211409	0.857325	302614	254519	0.841067
																						102	51	40	1.87256	1.02828	1.12353	1.04884	1.12476	1.00686	1.0859	1.00578	1.00237	1.01885			102	246751	211950	0.858961	302568	254160	0.840008
																						103	20	40	0.734336	1.02828	1.01338	1.04627	1.07947	1.01371	1.05285	1.00257	0.97789	1.01842			103	247011	211575	0.856542	302896	254557	0.840409
																						104	36	32	1.3218	0.822622	1.04276	1.03342	1.10273	1.01542	1.05377	0.998715	0.976666	1.01714			104	247084	211831	0.857324	302121	253981	0.840661
																						105	34	40	1.24837	1.02828	1.01705	1.04627	1.08192	1.02485	1.04551	1.00771	0.969323	1.02399			105	247022	211309	0.855424	302390	253695	0.838966
																						106	26	50	0.954636	1.28535	1.00604	1.0437	1.07213	1.01114	1.03909	1.00064	0.966875	1.02399			106	246600	210690	0.854381	302913	254647	0.84066
																						107	16	36	0.587469	0.92545	0.980338	1.02057	1.06846	1.00086	1.03174	0.986504	0.968099	1.01971			107	247201	211311	0.854813	302333	254071	0.840367
																						108	31	33	1.13822	0.848329	1.03174	1.03085	1.08926	1.00686	1.03909	0.993573	0.971159	1.01928			108	247229	211086	0.853808	303173	254797	0.840433
																						109	40	39	1.46867	1.00257	0.998697	1.03856	1.08804	1.01114	1.04184	1.00193	0.968711	1.01971			109	247211	210982	0.853451	302871	254453	0.840135
																						110	20	46	0.734336	1.18252	0.972995	1.07455	1.06846	1.01371	1.02256	1	0.960756	1.01757			110	247088	210732	0.852862	302266	253715	0.839377
																						111	32	52	1.17494	1.33676	1.04643	1.05398	1.08315	1.00686	1.02256	0.998072	0.968711	1.01243			111	247210	210326	0.850797	302468	253956	0.839613
																						112	21	39	0.771052	1.00257	1.03909	1.03599	1.07335	0.991431	1.02164	0.996787	0.95892	1.00814			112	247736	211394	0.853302	302488	254132	0.840139
																						113	28	35	1.02807	0.899743	1.09783	1.02057	1.06601	0.988003	1.02164	0.991003	0.956472	1.00814			113	247441	210422	0.850394	302622	254181	0.839929
																						114	29	37	1.06479	0.951157	1.12721	1.02314	1.05744	0.987147	1.01338	0.993573	0.963204	1.00343			114	246729	209639	0.849674	302791	254370	0.840086
																						115	31	39	1.13822	1.00257	1.16759	1.03085	1.055	0.994859	1.00696	1.009	0.958308	1.00214			115	247790	210718	0.850391	302416	253878	0.8395
																						116	19	41	0.697619	1.05398	1.16392	1.03342	1.0501	0.98629	0.993189	1.01221	0.957084	0.999572			116	247079	209398	0.847495	302931	254650	0.840621
																						117	30	40	1.1015	1.02828	1.20431	1.02314	1.04888	0.97515	0.997779	1.01607	0.960756	0.999143			117	247541	210491	0.850327	302693	253948	0.838961
																						118	22	36	0.807769	0.92545	1.17861	1.01799	1.04153	0.981148	0.989517	1.01542	0.961368	0.996572			118	247480	209705	0.847361	302756	254266	0.839838
																						119	33	53	1.21165	1.36247	1.20431	1.01028	1.05622	0.989717	0.991353	1.01928	0.95892	0.999572			119	247529	208923	0.844034	302811	254268	0.839693
																						120	40	38	1.46867	0.976864	1.20064	0.953728	1.03909	0.97515	0.978502	1.01221	0.966263	0.991431			120	247622	209559	0.846285	302650	253730	0.838362
																						121	30	45	1.1015	1.15681	1.219	0.948586	1.01461	0.979434	0.966569	1.01093	0.957696	0.988003			121	247286	208578	0.84347	303082	254367	0.839267
																						122	37	33	1.35852	0.848329	1.21165	0.935733	1.01583	0.983719	0.962898	1.00707	0.954024	0.983719			122	247578	209116	0.844647	302224	253591	0.839082
																						123	36	36	1.3218	0.92545	1.12721	0.974293	0.996249	0.981148	0.939032	1.01093	0.944845	0.987575			123	247905	209234	0.844008	302819	254177	0.839368
																						124	40	40	1.46867	1.02828	1.13822	0.989717	0.975443	0.983719	0.922509	1.01157	0.932606	0.992288			124	247423	208338	0.842033	303095	254316	0.839062
																						125	30	40	1.1015	1.02828	1.06112	0.997429	0.953413	1.00171	0.907823	1.01671	0.917308	0.989717			125	247583	208219	0.841007	302708	254186	0.839707
																						126	30	37	1.1015	0.951157	1.04643	0.956298	0.936278	1.00514	0.907823	1.01671	0.909964	0.98629			126	247714	208932	0.843441	302896	254293	0.83954
																						127	23	38	0.844486	0.976864	1.02073	0.958869	0.928935	1.01371	0.905987	1.01864	0.909964	0.994002			127	247889	208648	0.841698	303012	254317	0.839296
																						128	29	33	1.06479	0.848329	1.05744	0.971722	0.926487	1.01457	0.904151	1.01671	0.916084	0.994859			128	247720	208223	0.84056	302316	253386	0.83815
																						129	32	31	1.17494	0.796915	1.06112	0.984576	0.920367	1.02228	0.902315	1.01735	0.919755	0.996144			129	247692	208191	0.840525	302548	253753	0.838718
																						130	45	36	1.65226	0.92545	1.03174	1.01285	0.904457	1.03171	0.897725	1.01928	0.925263	0.999143			130	248113	208495	0.840321	302851	254208	0.839382
																						131	28	40	1.02807	1.02828	0.98401	1.01799	0.882427	1.03171	0.88671	1.01799	0.913636	0.998715			131	247807	208425	0.841077	302792	253861	0.838399
																						132	14	48	0.514035	1.23393	0.969323	1.00257	0.879979	1.03085	0.875695	1.01928	0.90874	0.996572			132	247742	207790	0.838734	302245	253270	0.837961
																						133	39	42	1.43195	1.07969	0.972995	0.969152	0.876307	1.02314	0.878449	1.0135	0.916696	0.991431			133	248191	208422	0.839763	302969	254130	0.838798
																						134	19	43	0.697619	1.1054	0.906905	0.948586	0.850606	1.01885	0.878449	1.00193	0.905069	0.984576			134	248077	208101	0.838857	302563	253717	0.838559
																						135	26	24	0.954636	0.616967	0.936278	0.956298	0.856725	1.02314	0.880285	0.996144	0.903845	0.985861			135	247853	207825	0.838502	302563	253624	0.838251
																						136	23	38	0.844486	0.976864	0.93995	0.969152	0.861621	1.03685	0.883039	1.00193	0.909964	0.994002			136	248184	208192	0.838861	302310	253347	0.838036
																						137	33	43	1.21165	1.1054	0.921591	0.943445	0.86774	1.03856	0.884875	1.00321	0.902621	0.992716			137	248663	208461	0.838327	302420	253366	0.837794
																						138	30	38	1.1015	0.976864	0.888546	0.953728	0.853053	1.03171	0.883039	0.997429	0.905681	0.991003			138	247918	207830	0.8383	302814	253884	0.838415
																						139	24	42	0.881203	1.07969	0.903233	0.974293	0.849382	1.02828	0.872024	1.00064	0.900785	0.994002			139	248502	207836	0.836355	302380	253467	0.83824
																						140	32	38	1.17494	0.976864	0.884875	0.958869	0.853053	1.02142	0.8913	0.995501	0.901397	0.990574			140	247801	207319	0.836635	302743	253770	0.838235
																						141	24	34	0.881203	0.874036	0.840814	0.971722	0.854277	1.01799	0.885792	0.99036	0.894054	0.995716			141	248502	207690	0.835768	302279	252957	0.836833
																						142	15	35	0.550752	0.899743	0.866516	1.01285	0.844486	1.02485	0.885792	0.991003	0.894666	1.00043			142	248347	207423	0.835213	302588	253630	0.838201
																						143	21	34	0.771052	0.874036	0.888546	1	0.846934	1.02828	0.892218	0.995501	0.907517	0.997001			143	248302	207345	0.835053	302168	253027	0.837373
																						144	27	46	0.991353	1.18252	0.881203	1.01285	0.868964	1.01971	0.887628	1.00386	0.90874	0.999572			144	248613	207283	0.833758	302659	253918	0.838956
																						145	27	29	0.991353	0.745501	0.862844	1.05141	0.861621	1.00943	0.876613	0.996144	0.906293	0.997001			145	248382	207270	0.83448	302118	253198	0.838075
																						146	18	28	0.660902	0.719794	0.822456	1.08997	0.864068	1.01285	0.868352	0.998072	0.90874	1.003			146	248335	206951	0.833353	302564	253229	0.836945
																						147	24	47	0.881203	1.20823	0.844486	1.13882	0.872636	1.02314	0.879367	1.01542	0.911188	1.00514			147	248503	206943	0.832758	302031	253328	0.838749
																						148	34	46	1.24837	1.18252	0.833471	1.11825	0.881203	1.012	0.887628	1.01093	0.91792	1.00557			148	248087	206763	0.833431	302837	253663	0.837623
																						149	19	36	0.697619	0.92545	0.796754	1.10797	0.861621	1.00943	0.888546	1.0045	0.914248	1.00171			149	248576	207319	0.834026	302281	253244	0.837777
																						150	20	43	0.734336	1.1054	0.796754	1.12339	0.893442	1.00771	0.90874	1.00578	0.922203	0.997001			150	248371	206800	0.832623	302209	253196	0.837816
																						151	31	50	1.13822	1.28535	0.822456	1.1054	0.900785	0.996572	0.914248	1.00064	0.925263	0.997858			151	248117	206047	0.830442	302370	253322	0.837789
																						152	21	30	0.771052	0.771208	0.804098	1.07712	0.892218	0.983719	0.904151	0.991003	0.918532	0.997001			152	248378	206854	0.832821	302116	253353	0.838596
																						153	19	39	0.697619	1.00257	0.767381	1.10026	0.893442	0.994002	0.909658	0.994859	0.917308	1.00428			153	248212	206254	0.830959	302410	253480	0.838199
																						154	22	61	0.807769	1.56812	0.763709	1.09512	0.88977	1.00086	0.910576	0.986504	0.924651	1.00386			154	248632	206800	0.831749	302610	253362	0.837256
																						155	16	44	0.587469	1.13111	0.771052	1.0617	0.881203	0.977721	0.905987	0.976864	0.920979	0.991859			155	248265	206048	0.829951	301984	253432	0.839224
																						156	24	47	0.881203	1.20823	0.822456	1.05141	0.883651	0.967438	0.924345	0.976221	0.933218	0.98886			156	248042	206303	0.831726	302269	253029	0.837097
																						157	21	39	0.771052	1.00257	0.837143	1.03342	0.890994	0.974293	0.912412	0.968509	0.931382	0.987575			157	248149	205726	0.829044	302961	254118	0.83878
																						158	24	42	0.881203	1.07969	0.837143	1.02314	0.905681	0.97515	0.928017	0.968509	0.930771	0.987147			158	247904	205804	0.830177	302219	253318	0.838195
																						159	19	42	0.697619	1.07969	0.848158	1.00257	0.919144	0.970009	0.926181	0.970437	0.934442	0.982862			159	248561	206400	0.830382	302128	253322	0.83846
																						160	27	36	0.991353	0.92545	0.877531	0.982005	0.946069	0.966581	0.931688	0.965296	0.941174	0.979006			160	248633	206373	0.830029	302439	253671	0.838751
																						161	26	39	0.954636	1.00257	0.899561	0.976864	0.944845	0.965724	0.925263	0.974293	0.954024	0.979863			161	248143	205716	0.829024	302331	253801	0.839482
																						162	11	39	0.403885	1.00257	0.862844	0.984576	0.937502	0.962296	0.924345	0.978149	0.947293	0.978578			162	248269	205833	0.829071	302640	254020	0.839346
																						163	18	37	0.660902	0.951157	0.884875	0.984576	0.957084	0.959726	0.947293	0.970437	0.954636	0.980291			163	248419	205676	0.827939	302586	253841	0.838906
																						164	24	48	0.881203	1.23393	0.96198	0.951157	0.959532	0.9503	0.951883	0.972365	0.954636	0.987575			164	248400	205390	0.826853	302332	253665	0.839028
																						165	30	40	1.1015	1.02828	0.950965	0.915167	0.950965	0.948586	0.950965	0.967224	0.95586	0.98629			165	248389	205270	0.826404	302358	253744	0.839217
																						166	28	40	1.02807	1.02828	0.947293	0.897172	0.958308	0.951157	0.951883	0.969152	0.948517	0.986718			166	248101	205309	0.827523	302818	253880	0.83839
																						167	21	35	0.771052	0.899743	0.936278	0.897172	0.937502	0.946872	0.946375	0.964653	0.944845	0.987147			167	247940	204611	0.825244	302905	254273	0.839449
																						168	27	34	0.991353	0.874036	0.972995	0.894602	0.958308	0.9503	0.959226	0.973008	0.947905	0.987147			168	248771	205973	0.827961	302427	253770	0.839113
																						169	27	34	0.991353	0.874036	0.93995	0.917738	0.952189	0.959726	0.960144	0.974936	0.949741	0.98629			169	248228	204907	0.825479	302916	254135	0.838961
																						170	33	34	1.21165	0.874036	1.00604	0.917738	0.949741	0.959726	0.964734	0.969152	0.943009	0.990146			170	247978	204759	0.825716	302659	253807	0.83859
																						171	16	42	0.587469	1.07969	0.980338	0.907455	0.93383	0.973436	0.95739	0.976221	0.946069	0.990146			171	248382	205234	0.826286	302770	253994	0.838901
																						172	17	39	0.624185	1.00257	1.00971	0.88946	0.944845	0.976007	0.961062	0.980077	0.954636	0.988003			172	248602	205676	0.82733	302505	253539	0.838133
																						173	39	24	1.43195	0.616967	1.02807	0.897172	0.968099	0.965724	0.962898	0.985219	0.962592	0.99443			173	248186	205288	0.827156	302579	253700	0.838458
																						174	21	34	0.771052	0.874036	0.943621	0.956298	0.948517	0.979434	0.955554	0.994216	0.95586	1.00043			174	248095	204906	0.825916	302688	253700	0.838156
																						175	29	33	1.06479	0.848329	0.921591	0.956298	0.950965	0.984576	0.950965	0.993573	0.958308	1.00086			175	248400	205176	0.825989	302491	253712	0.838742
																						176	25	40	0.91792	1.02828	0.881203	0.953728	0.953413	0.993145	0.95739	0.996144	0.952801	1.00343			176	248283	205378	0.827192	303049	253920	0.837886
																						177	31	34	1.13822	0.874036	0.899561	0.992288	0.949741	0.987147	0.953718	0.998715	0.949741	1.00257			177	248584	205294	0.825855	302351	253170	0.837339
																						178	18	43	0.660902	1.1054	0.906905	1.00771	0.954636	0.999143	0.943621	1.00129	0.944845	1.00814			178	248167	205377	0.827575	302411	253446	0.838084
																						179	45	34	1.65226	0.874036	0.969323	0.989717	0.966875	0.994002	0.954636	0.994216	0.941174	1.00814			179	248362	205139	0.825969	302512	253064	0.83654
																						180	26	30	0.954636	0.771208	0.954636	1	0.950965	0.98629	0.940868	0.993573	0.922815	1.01071			180	248315	205441	0.827339	303005	253491	0.83659
																						181	24	35	0.881203	0.899743	0.954636	1.01285	0.949741	0.999143	0.961062	0.998715	0.920979	1.01757			181	248579	205118	0.825162	302378	253025	0.836783
																						182	22	42	0.807769	1.07969	0.93995	1.01285	0.944845	1.01028	0.952801	0.999357	0.91792	1.02142			182	248072	205142	0.826947	302642	253389	0.837258
																						183	16	47	0.587469	1.20823	0.958308	0.997429	0.941174	1.01457	0.953718	1	0.912412	1.02142			183	248075	204717	0.825224	302632	253301	0.836993
																						184	15	34	0.550752	0.874036	0.972995	0.943445	0.959532	1.00686	0.955554	1.0045	0.924039	1.01842			184	248644	205409	0.826116	302450	253318	0.837552
																						185	18	32	0.660902	0.822622	0.980338	0.974293	0.960756	1.006	0.965651	1.01157	0.927099	1.02014			185	248122	204781	0.825325	302248	253088	0.837352
																						186	30	55	1.1015	1.41388	1.04643	1.00257	0.982786	1.01028	0.965651	1.01735	0.928935	1.02014			186	248252	204866	0.825234	302511	253074	0.836579
																						187	33	40	1.21165	1.02828	0.976666	0.951157	0.971771	1.00086	0.958308	1.00835	0.928323	1.01071			187	248058	204677	0.825118	302742	253705	0.838024
																						188	35	36	1.28509	0.92545	0.995025	0.948586	0.95586	0.999143	0.951883	1.00514	0.928323	1.01371			188	248198	204990	0.825915	302716	253596	0.837734
																						189	41	38	1.50539	0.976864	0.947293	0.971722	0.949741	0.995716	0.947293	1.00257	0.925875	1.01371			189	248060	203899	0.821976	302668	253294	0.836872
																						190	26	35	0.954636	0.899743	0.888546	0.96144	0.936278	0.991431	0.924345	1.00578	0.917308	1.01285			190	247845	204086	0.823443	302813	253743	0.837953
																						191	20	35	0.734336	0.899743	0.866516	1	0.963204	0.994002	0.93536	1.00514	0.919144	1.01328			191	248727	205073	0.824489	302600	253543	0.837883
																						192	27	36	0.991353	0.92545	0.884875	1.02571	0.957084	0.994859	0.944539	1.00643	0.920979	1.01371			192	247844	204088	0.823454	302132	252969	0.83728
																						193	20	26	0.734336	0.66838	0.91792	1.00257	0.952189	1.00086	0.947293	1.01799	0.916084	1.01842			193	247972	204486	0.824633	303033	254127	0.838612
																						194	17	46	0.624185	1.18252	0.928935	1.03856	0.949741	1.02485	0.954636	1.02571	0.922203	1.02485			194	247718	204199	0.82432	302966	253648	0.837215
																						195	36	43	1.3218	1.1054	0.950965	1.02314	0.960756	1.02399	0.96198	1.01864	0.930159	1.02099			195	248280	204478	0.823578	302823	253895	0.838428
																						196	11	35	0.403885	0.899743	0.932606	1.02314	0.938726	1.02228	0.947293	1.01607	0.924039	1.02057			196	247799	203948	0.823039	302739	253857	0.838534
																						197	38	39	1.39524	1.00257	0.972995	1.01799	0.952189	1.02742	0.955554	1.01799	0.928935	1.02399			197	248163	204692	0.824828	302619	253293	0.837002
																						198	22	45	0.807769	1.15681	0.96198	1.04113	0.937502	1.02399	0.941786	1.02314	0.920367	1.02913			198	247900	204067	0.823182	302967	253994	0.838355
																						199	25	34	0.91792	0.874036	0.98401	1.02057	0.947293	1.01285	0.932606	1.02185	0.922203	1.02271			199	247899	204199	0.823719	302890	253627	0.837356
																						200	20	50	0.734336	1.28535	1.00971	0.997429	0.936278	1.02057	0.923427	1.02571	0.921591	1.02399			200	248148	204546	0.82429	302871	253627	0.837411
																						201	25	45	0.91792	1.15681	1.02807	0.984576	0.958308	1.00686	0.926181	1.02314	0.924039	1.01714			201	247998	204367	0.824066	302490	253280	0.837316
																						202	36	27	1.3218	0.694087	1.00971	0.992288	0.964428	1	0.920673	1.02249	0.918532	1.01757			202	247747	203965	0.82328	302672	252927	0.835646
																						203	23	40	0.844486	1.02828	0.947293	1.0437	0.957084	1.02314	0.899561	1.03213	0.916084	1.02314			203	248245	204623	0.82428	302815	253687	0.837762
																						204	23	40	0.844486	1.02828	0.976666	1.03856	0.963204	1.02142	0.910576	1.03213	0.920979	1.02785			204	248083	205016	0.8264	302375	252867	0.836271
																						205	31	43	1.13822	1.1054	0.950965	1.02057	0.965651	1.01714	0.907823	1.03085	0.925263	1.02571			205	247484	203920	0.823974	302796	253136	0.835994
																						206	22	33	0.807769	0.848329	0.969323	1.00514	0.952189	1.01371	0.898643	1.02378	0.922815	1.02399			206	247408	204158	0.825188	302720	253493	0.837385
																						207	35	48	1.28509	1.23393	0.965651	1.03342	0.949741	1.01799	0.905069	1.02378	0.924651	1.02399			207	247472	204250	0.825348	302305	253031	0.837004
																						208	28	37	1.02807	0.951157	0.910576	1.00771	0.935054	1.01714	0.903233	1.02314	0.920367	1.02014			208	247732	204388	0.825036	302807	253447	0.836992
																						209	32	25	1.17494	0.642674	0.91792	0.994859	0.915472	1.02228	0.905987	1.02249	0.930771	1.02057			209	247974	205000	0.826698	302508	253407	0.837687
																						210	25	45	0.91792	1.15681	0.910576	1.01542	0.894666	1.03513	0.901397	1.02956	0.925263	1.02742			210	247233	204073	0.825429	302465	252964	0.836341
																						211	20	48	0.734336	1.23393	0.995025	0.997429	0.892218	1.03599	0.905069	1.02378	0.928935	1.02571			211	247871	204815	0.826296	302309	252978	0.836821
																						212	19	47	0.697619	1.20823	0.976666	0.966581	0.890994	1.03256	0.907823	1.01607	0.928935	1.01799			212	247341	204448	0.826583	302592	253145	0.836589
																						213	31	38	1.13822	0.976864	0.991353	0.956298	0.883651	1.02828	0.907823	1.01607	0.93383	1.01799			213	247775	204998	0.827354	302587	253232	0.836891
																						214	16	33	0.587469	0.848329	0.943621	0.997429	0.888546	1.02999	0.906905	1.01799	0.931994	1.01671			214	247325	204639	0.827411	302090	252604	0.836189
																						215	36	37	1.3218	0.951157	0.980338	1.02828	0.893442	1.03428	0.919755	1.02057	0.936278	1.01671			215	247378	204632	0.827206	301876	252373	0.836015
																						216	21	44	0.771052	1.13111	0.914248	1.03856	0.875083	1.02999	0.910576	1.02378	0.935666	1.01885			216	247535	205092	0.828537	302573	253050	0.836327
																						217	20	38	0.734336	0.976864	0.91792	1.03085	0.884875	1.02057	0.90874	1.02314	0.938114	1.01328			217	247261	204651	0.82767	302151	252442	0.835483
																						218	30	32	1.1015	0.822622	0.93995	1.02314	0.900785	1.02828	0.912412	1.03149	0.941786	1.01585			218	247654	205394	0.829357	302730	253416	0.837101
																						219	30	33	1.1015	0.848329	0.93995	1.02314	0.902009	1.03171	0.907823	1.03021	0.948517	1.01757			219	247367	204518	0.82678	302334	252914	0.83654
																						220	48	38	1.76241	0.976864	0.888546	1.04884	0.898337	1.03428	0.902315	1.03278	0.945457	1.02142			220	247542	205035	0.828283	302602	253550	0.837898
																						221	15	36	0.550752	0.92545	0.851829	1.03856	0.875083	1.03256	0.880285	1.03021	0.930771	1.02057			221	247160	204780	0.828533	302416	252906	0.836286
																						222	23	43	0.844486	1.1054	0.906905	1.04113	0.884875	1.03256	0.881203	1.03663	0.938726	1.02442			222	247158	204768	0.828489	302343	253143	0.837272
																						223	18	54	0.660902	1.38817	0.932606	1.06941	0.879979	1.03599	0.889464	1.0347	0.942397	1.02271			223	247864	205584	0.829424	302247	252835	0.836519
																						224	26	45	0.954636	1.15681	0.969323	1.02828	0.894666	1.02485	0.901397	1.03278	0.951577	1.015			224	247204	204877	0.828777	302406	253324	0.837693
																						225	18	41	0.660902	1.05398	0.965651	1.00257	0.899561	1.01799	0.905069	1.02635	0.952189	1.01071			225	246821	204310	0.827765	302267	253054	0.837186
																						226	22	41	0.807769	1.05398	0.972995	0.997429	0.909352	1.01885	0.91333	1.02506	0.950965	1.01028			226	247362	205278	0.829867	302429	253359	0.837747
																						227	26	35	0.954636	0.899743	0.965651	0.989717	0.905681	1.02057	0.916084	1.01992	0.954024	1.00557			227	247068	205088	0.830086	302431	253338	0.837672
																						228	30	32	1.1015	0.822622	0.954636	1.02057	0.903233	1.03428	0.91792	1.02249	0.953413	1.00771			228	247026	204857	0.829293	302419	253286	0.837535
																						229	16	43	0.587469	1.1054	0.888546	1.04884	0.897113	1.03256	0.931688	1.02635	0.950353	1.01371			229	247269	205319	0.830345	301933	252727	0.837031
																						230	38	34	1.39524	0.874036	0.884875	1.04113	0.906905	1.02742	0.938114	1.02506	0.961368	1.00943			230	247122	205544	0.831752	302522	253465	0.837839
																						231	30	37	1.1015	0.951157	0.829799	1.07198	0.88977	1.02742	0.931688	1.02956	0.966263	1.01628			231	246790	205317	0.831951	302256	253582	0.838963
																						232	30	54	1.1015	1.38817	0.789411	1.08997	0.872636	1.03513	0.922509	1.02506	0.960756	1.01757			232	247284	205442	0.830793	302150	252734	0.836452
																						233	28	38	1.02807	0.976864	0.726992	1.05913	0.875083	1.02314	0.919755	1.02057	0.963816	1.012			233	246454	205215	0.832671	302778	253655	0.837758
																						234	25	35	0.91792	0.899743	0.752694	1.06427	0.878755	1.03428	0.919755	1.01864	0.95892	1.01671			234	247236	205841	0.832569	302395	253304	0.837661
																						235	20	39	0.734336	1.00257	0.734336	1.07198	0.884875	1.03428	0.91792	1.01735	0.956472	1.02099			235	246966	205702	0.832914	302566	253793	0.838801
																						236	20	38	0.734336	0.976864	0.738007	1.05398	0.893442	1.03428	0.931688	1.01928	0.967487	1.01714			236	246851	205252	0.831482	302128	252944	0.837209
																						237	23	47	0.844486	1.20823	0.771052	1.04113	0.899561	1.02999	0.936278	1.01478	0.976055	1.01842			237	247073	206173	0.834461	302400	253260	0.837502
																						238	12	43	0.440601	1.1054	0.807769	1.04113	0.905681	1.02314	0.939032	1.01285	0.983398	1.01628			238	246233	205171	0.83324	302333	253207	0.83751
																						239	15	40	0.550752	1.02828	0.877531	1.02314	0.946069	1.01885	0.965651	1.00835	0.998697	1.01671			239	247249	206268	0.834252	302557	253781	0.838788
																						240	23	46	0.844486	1.18252	0.921591	1.01285	0.95586	1.01971	0.974831	1.00964	1.00665	1.01542			240	246687	206324	0.836378	302170	252924	0.837027
																						241	19	44	0.697619	1.13111	0.943621	0.987147	0.965651	1.01542	0.975749	1.00321	1.00726	1.00771			241	246326	205794	0.835452	302263	253508	0.838699
																						242	13	42	0.477318	1.07969	0.958308	0.966581	0.966875	1.00343	0.98401	1.00386	1.00788	1.00386			242	247049	206810	0.83712	302304	253200	0.837566
																						243	35	40	1.28509	1.02828	0.980338	0.979434	0.98401	1.00771	0.998697	1.00193	1.02807	1.006			243	246509	206133	0.836207	302234	253108	0.837456
																						244	20	38	0.734336	0.976864	0.96198	0.982005	0.975443	1.00343	0.996861	0.999357	1.02929	1.00257			244	246215	206064	0.836927	301907	253025	0.838089
																						245	21	32	0.771052	0.822622	0.998697	0.979434	0.979114	0.999143	1.00329	0.997429	1.03052	1.00386			245	246491	206064	0.835989	302331	253180	0.837426
																						246	29	33	1.06479	0.848329	1.01705	1.00514	0.996249	1.00771	0.998697	1.00257	1.04214	1.00643			246	246878	206687	0.837204	302047	252671	0.836527
																						247	33	47	1.21165	1.20823	0.980338	1.03085	0.991353	1.006	0.996861	1.00064	1.04153	1.00643			247	246441	206196	0.836695	302282	253118	0.837357
																						248	31	36	1.13822	0.92545	0.947293	1.04113	0.982786	1.00343	0.989517	0.996144	1.04643	1.00471			248	246365	206693	0.838971	301885	253044	0.838214
																						249	27	36	0.991353	0.92545	0.925263	1.02571	0.995025	1.00343	0.98401	1.00257	1.04765	1.00943			249	245991	205869	0.836896	301946	252660	0.83677
																						250	29	36	1.06479	0.92545	0.914248	1.02828	0.992577	1.00857	0.990435	1.00064	1.0501	1.012			250	246851	207442	0.840355	302028	252993	0.837647
																						251	23	36	0.844486	0.92545	0.89589	1.02314	0.986458	1.00857	1.00604	1.00964	1.05255	1.00943			251	246214	206352	0.838098	302155	253365	0.838526
																						252	19	47	0.697619	1.20823	0.870188	1.04884	0.992577	1.01628	1.0042	1.01221	1.06785	1.01114			252	246815	207666	0.841384	302178	252961	0.837126
																						253	30	41	1.1015	1.05398	0.91792	1.03085	1.00482	1.00943	1.01889	1.00835	1.07029	1.006			253	245883	206272	0.838905	302315	253390	0.838164
																						254	30	37	1.1015	0.951157	0.921591	1.05656	1.00849	1.00514	1.00971	1.0135	1.06601	0.999143			254	246498	207551	0.841997	302129	253282	0.838323
																						255	26	42	0.954636	1.07969	0.921591	1.05141	1.00482	1.00343	1.00145	1.01864	1.06601	1.00129			255	246207	207180	0.841489	302129	253287	0.838341
																						256	19	43	0.697619	1.1054	0.925263	1.0437	0.992577	1.00171	1.01247	1.01093	1.06479	0.999143			256	246512	207956	0.843595	301882	252720	0.83715
																						257	24	51	0.881203	1.31105	0.947293	1.01799	1.00237	0.990574	1.02623	1.00964	1.07641	0.995716			257	246660	207950	0.843064	302141	253653	0.83952
																						258	25	30	0.91792	0.771208	0.96198	0.987147	1.00359	0.981148	1.03633	1.00386	1.0862	0.990574			258	245861	207344	0.843339	301951	253080	0.838149
																						259	24	37	0.881203	0.951157	1.03541	1.00771	1.00359	0.994859	1.04735	1.01285	1.08743	0.996572			259	246230	208081	0.845068	302550	253792	0.838842
																						260	24	34	0.881203	0.874036	1.03174	1.01799	1.01583	0.991431	1.05102	1.01285	1.09232	1.00129			260	246737	208642	0.845607	302248	253714	0.839422
																						261	16	46	0.587469	1.18252	1.05744	1.03599	1.04276	1.00514	1.05102	1.009	1.09416	1.006			261	245968	207612	0.844061	302082	253044	0.837665
																						262	32	40	1.17494	1.02828	1.07213	0.994859	1.04888	1	1.05469	1.00193	1.09967	1.00129			262	246464	208358	0.845391	302396	253926	0.839715
																						263	31	51	1.13822	1.31105	1.05377	1.01285	1.05255	1.00086	1.06754	1.00643	1.08926	1.00943			263	246493	208502	0.845875	302344	253388	0.838077
																						264	30	35	1.1015	0.899743	1.04276	0.971722	1.03909	0.999143	1.07305	0.994216	1.0807	1.00728			264	246133	208715	0.847976	302142	253409	0.838708
																						265	27	39	0.991353	1.00257	1.01705	0.966581	1.02807	1.00771	1.0657	0.998072	1.08009	1.00943			265	245588	207584	0.845255	302310	253623	0.838951
																						266	25	33	0.91792	0.848329	1.04643	0.974293	1.04153	1	1.07764	0.997429	1.0807	1.00557			266	246363	208874	0.847828	302949	254407	0.839769
																						267	28	39	1.02807	1.00257	1.04643	0.969152	1.05255	1.00686	1.08039	0.997429	1.08192	1.01028			267	246430	208701	0.846898	302140	253090	0.837659
																						268	45	38	1.65226	0.976864	1.03909	0.982005	1.06112	1.00943	1.09232	1	1.0758	1.00814			268	246158	208743	0.848005	302501	253725	0.838757
																						269	23	41	0.844486	1.05398	1.0244	0.976864	1.05132	1.01457	1.08131	1.00578	1.08131	1.00728			269	245689	208002	0.846609	302549	253656	0.838396
																						270	31	41	1.13822	1.05398	1.03174	0.979434	1.05744	1.01114	1.08865	1.00643	1.08009	1.00814			270	245569	208463	0.848898	302188	253403	0.838561
																						271	20	30	0.734336	0.771208	1.00604	0.966581	1.04888	1	1.09049	0.999357	1.08743	1.00514			271	245979	208271	0.846702	302600	253701	0.838404
																						272	27	47	0.991353	1.20823	1.03541	1.00514	1.04888	1.00428	1.11619	1.00578	1.09416	1.00857			272	245600	208106	0.847336	302386	253472	0.838241
																						273	28	35	1.02807	0.899743	1.04276	0.984576	1.07213	1.00428	1.11252	0.998072	1.10212	1.009			273	245650	208164	0.847402	302106	253126	0.837871
																						274	23	33	0.844486	0.848329	1.06112	0.987147	1.08315	1.00171	1.10793	0.991645	1.10823	1.00814			274	246009	208788	0.8487	302369	253521	0.838448
																						275	35	42	1.28509	1.07969	1.0758	0.992288	1.08192	1.00857	1.11435	0.997429	1.11619	1.01457			275	245568	208167	0.847698	302169	253022	0.837352
																						276	25	31	0.91792	0.796915	1.00604	0.987147	1.08804	1.00514	1.10426	0.994216	1.10885	1.01285			276	245269	208404	0.849696	302586	253726	0.838524
																						277	26	44	0.954636	1.13111	1.01338	0.984576	1.09171	1.00686	1.11619	0.996787	1.11252	1.02099			277	245390	208090	0.847996	302177	253521	0.838983
																						278	41	36	1.50539	0.92545	1.00971	0.974293	1.11007	1.006	1.12904	0.993573	1.11925	1.01714			278	245345	208327	0.849117	301917	252874	0.837562
																						279	25	42	0.91792	1.07969	0.950965	1	1.10028	1.01542	1.11619	0.998715	1.11068	1.02099			279	245419	208079	0.847852	302428	253777	0.839132
																						280	24	36	0.881203	0.92545	0.98401	0.976864	1.10762	1.01542	1.12262	1.00257	1.11435	1.01928			280	245677	209081	0.851039	302284	253217	0.83768
																						281	28	45	1.02807	1.15681	1.06479	1.01285	1.11864	1.01028	1.12537	1.00835	1.11252	1.01971			281	245529	208464	0.849042	302648	253841	0.838732
																						282	29	39	1.06479	1.00257	1.03909	1	1.14312	1.006	1.12262	1.00193	1.11191	1.01542			282	245914	209419	0.851596	302211	253312	0.838196
																						283	33	36	1.21165	0.92545	1.06112	1.00514	1.13577	1.00257	1.10976	1.01478	1.11068	1.01714			283	245522	208569	0.849493	302522	253633	0.838395
																						284	27	35	0.991353	0.899743	1.01338	1.03856	1.12353	0.993145	1.09508	1.02121	1.11497	1.01842			284	245566	208762	0.850124	302390	253686	0.838936
																						285	16	40	0.587469	1.02828	0.991353	1.06427	1.12721	0.999143	1.09691	1.02442	1.11741	1.01971			285	245735	209354	0.851952	302039	253333	0.838743
																						286	27	30	0.991353	0.771208	1.07213	1.03856	1.137	0.996572	1.10793	1.01799	1.13027	1.01542			286	245138	207946	0.848283	302313	253628	0.838959
																						287	25	40	0.91792	1.02828	1.09783	1.06684	1.15046	1.00086	1.10793	1.02699	1.13149	1.01928			287	245603	208890	0.85052	302511	253646	0.838468
																						288	25	46	0.91792	1.18252	1.13455	1.07198	1.16882	1	1.1015	1.02314	1.14679	1.02014			288	245937	208791	0.848963	302705	254009	0.839132
																						289	34	33	1.24837	0.848329	1.17861	1.06684	1.17127	0.998286	1.12812	1.01671	1.14924	1.01585			289	245659	208429	0.848448	302106	253546	0.839263
																						290	46	50	1.68897	1.28535	1.15658	1.07712	1.16882	1.01114	1.11619	1.02314	1.14312	1.02142			290	245963	208743	0.848677	302577	253970	0.839357
																						291	21	40	0.771052	1.02828	1.0758	1.02057	1.14556	1.00686	1.11344	1.01285	1.12843	1.01799			291	245504	208441	0.849032	302547	253758	0.838739
																						292	35	41	1.28509	1.05398	1.07213	1.00771	1.15046	1.00257	1.12262	1.01157	1.13516	1.01928			292	245649	208598	0.849171	302532	254123	0.839989
																						293	20	49	0.734336	1.25964	1.11252	1.02314	1.12598	1.01799	1.12721	1.01607	1.13149	1.01714			293	245383	208300	0.848878	302735	253996	0.839003
																						294	21	45	0.771052	1.15681	1.17494	0.979434	1.12231	1.01542	1.14373	1.00578	1.13761	1.012			294	245739	208170	0.847119	302414	253591	0.838556
																						295	38	30	1.39524	0.771208	1.17861	0.969152	1.1321	1.01114	1.1575	1.00771	1.13944	1.01028			295	245908	208617	0.848354	302215	253396	0.838462
																						296	34	41	1.24837	1.05398	1.18595	0.989717	1.11986	1.01114	1.14373	1.01285	1.12721	1.01842			296	245550	208273	0.848189	302818	254150	0.839284
																						297	35	42	1.28509	1.07969	1.16392	0.969152	1.11129	1.01371	1.14097	1.01864	1.12965	1.01671			297	245540	207709	0.845929	302082	253290	0.838482
																						298	37	44	1.35852	1.13111	1.18595	0.971722	1.09049	1.00686	1.14281	1.01414	1.12415	1.01157			298	246006	208406	0.847157	302091	253570	0.839383
																						299	28	37	1.02807	0.951157	1.17127	0.979434	1.11129	1	1.13363	1.01478	1.11313	1.00771			299	246001	208408	0.847182	302351	253783	0.839367
																						300	24	28	0.881203	0.719794	1.18228	0.992288	1.10273	1.00514	1.13638	1.01542	1.11313	1.00643			300	246135	208200	0.845879	303017	254487	0.839845
																						301	20	35	0.734336	0.899743	1.21533	0.997429	1.12598	1.01028	1.13363	1.02121	1.1168	1.01371			301	245723	207651	0.84506	302219	253398	0.838459
																						302	46	47	1.68897	1.20823	1.31813	1.01028	1.13944	1.01285	1.14006	1.02121	1.11986	1.02014			302	245798	207766	0.845269	302582	254167	0.839992
																						303	37	32	1.35852	0.822622	1.23368	0.979434	1.1321	1.01371	1.12262	1.01864	1.11435	1.01757			303	246249	208149	0.84528	302304	253940	0.840017
																						304	22	41	0.807769	1.05398	1.18228	0.96144	1.13332	1.01457	1.12537	1.02314	1.10334	1.01799			304	246286	208029	0.844665	302323	254035	0.840276
																						305	40	38	1.46867	0.976864	1.21165	0.96401	1.15046	1.02057	1.13363	1.02121	1.11313	1.01542			305	245579	207241	0.843888	302465	254249	0.840591
																						306	28	33	1.02807	0.848329	1.15291	0.96144	1.12965	1.02057	1.13088	1.01607	1.11007	1.01842			306	245970	207770	0.844697	302362	253766	0.83928
																						307	41	43	1.50539	1.1054	1.18962	0.966581	1.13332	1.03513	1.13179	1.01992	1.10762	1.01928			307	246452	208130	0.844505	302586	254034	0.839542
																						308	33	47	1.21165	1.20823	1.18595	0.956298	1.12843	1.02828	1.14006	1.01928	1.10212	1.01714			308	245822	207314	0.84335	302370	253928	0.839791
																						309	31	42	1.13822	1.07969	1.16392	0.948586	1.12109	1.02656	1.13638	1.01221	1.10028	1.01157			309	246015	207730	0.844379	302271	254142	0.840775
																						310	33	30	1.21165	0.771208	1.16759	0.96401	1.12109	1.02314	1.12996	1.01478	1.09477	1.01028			310	246314	207336	0.841756	302413	253987	0.839867
																						311	48	40	1.76241	1.02828	1.14556	1.00257	1.1064	1.02913	1.11986	1.02249	1.09049	1.01671			311	246176	207208	0.841706	302561	254019	0.839564
																						312	23	35	0.844486	0.899743	1.06112	0.989717	1.0807	1.02485	1.10518	1.02442	1.07029	1.01842			312	246470	207704	0.842717	302486	253871	0.839281
																						313	23	25	0.844486	0.642674	1.03174	1.05141	1.08559	1.03171	1.11068	1.02506	1.07641	1.01799			313	245945	206312	0.838855	302452	254136	0.840251
																						314	30	42	1.1015	1.07969	1.00971	1.1054	1.1064	1.0437	1.11711	1.03278	1.07764	1.02485			314	246764	207642	0.841461	302275	253447	0.838466
																						315	24	37	0.881203	0.951157	1.00604	1.10026	1.10762	1.04027	1.1116	1.03213	1.06785	1.02099			315	246158	206402	0.838493	302467	254178	0.84035
																						316	38	35	1.39524	0.899743	1.02073	1.08226	1.12353	1.03428	1.10609	1.03985	1.06723	1.02356			316	246782	207585	0.841167	302470	254066	0.839972
																						317	40	39	1.46867	1.00257	0.980338	1.1054	1.11252	1.0377	1.10609	1.04113	1.05989	1.02485			317	246046	205955	0.83706	302378	253638	0.838811
																						318	27	44	0.991353	1.13111	0.899561	1.09254	1.12476	1.04027	1.09324	1.03535	1.04398	1.02442			318	246240	206171	0.837276	302764	254392	0.840232
																						319	32	48	1.17494	1.23393	0.998697	1.07198	1.12721	1.03342	1.0859	1.02956	1.04214	1.02057			319	246531	206725	0.838536	301916	253110	0.838347
																						320	27	45	0.991353	1.15681	0.958308	1.05913	1.11741	1.03171	1.08223	1.02057	1.03541	1.01757			320	246678	206882	0.838673	302539	254259	0.840417
																						321	25	35	0.91792	0.899743	1.01705	1.03085	1.11129	1.02913	1.08498	1.02057	1.03174	1.01799			321	246234	206084	0.836942	302498	253989	0.83964
																						322	15	59	0.550752	1.51671	1.03909	1.03856	1.11986	1.03599	1.08498	1.03021	1.03358	1.01842			322	246538	206212	0.83643	302673	254018	0.839249
																						323	17	46	0.624185	1.18252	1.13088	1.01028	1.137	1.01628	1.10518	1.01864	1.03786	1.00686			323	246409	206237	0.83697	302474	254289	0.840696
																						324	29	40	1.06479	1.02828	1.20798	0.976864	1.15291	1.00857	1.10701	1.01028	1.04459	1.00257			324	246719	206498	0.836975	302626	253830	0.838758
																						325	28	30	1.02807	0.771208	1.23368	0.997429	1.14679	1.00943	1.11527	1.00707	1.03847	1.00171			325	246655	206337	0.836542	302588	253747	0.838589
																						326	27	44	0.991353	1.13111	1.21533	1.01799	1.13455	1.02571	1.1217	1.01671	1.03786	1.00943			326	246615	205793	0.83447	302403	254348	0.841089
																						327	18	34	0.660902	0.874036	1.23001	1.03342	1.14801	1.01971	1.11894	1.01093	1.03419	1.00943			327	246325	205989	0.836249	302677	254171	0.839743
																						328	54	36	1.98271	0.92545	1.29977	1.03599	1.1578	1.01628	1.13179	1.0135	1.0397	1.01714			328	246418	205748	0.834957	302511	254060	0.839836
																						329	21	43	0.771052	1.1054	1.20064	1.05913	1.11497	1.01542	1.10976	1.01221	1.01767	1.02014			329	247036	206298	0.835094	302231	254093	0.840726
																						330	43	34	1.57882	0.874036	1.23736	1.04627	1.12353	1.00771	1.11068	1.00964	1.01522	1.01585			330	246578	205971	0.835317	302200	253450	0.838682
																						331	31	38	1.13822	0.976864	1.15658	1.05398	1.10762	1.01714	1.09508	1.01671	0.99992	1.01585			331	246697	205481	0.832929	302298	253801	0.839572
																						332	40	48	1.46867	1.23393	1.14189	1.04627	1.10028	1.02742	1.08039	1.02057	0.999309	1.01928			332	247411	206586	0.834989	302400	254103	0.840286
																						333	38	33	1.39524	0.848329	1.09416	1.03342	1.09661	1.02142	1.07397	1.01157	0.985234	1.015			333	246553	205322	0.832772	302472	254054	0.839926
																						334	36	48	1.3218	1.23393	1.1015	1.04884	1.07335	1.02142	1.06203	1.01671	0.974831	1.01414			334	246807	205378	0.832142	302375	253725	0.839108
																						335	23	38	0.844486	0.976864	1.08315	1.02314	1.0758	1.01028	1.04184	1.00707	0.968099	1.01285			335	246799	206065	0.834951	302579	254047	0.839605
																						336	31	50	1.13822	1.28535	1.13455	1.00257	1.09049	1.01628	1.04184	1.01028	0.972383	1.01071			336	247025	205901	0.833523	302440	253813	0.839217
																						337	37	35	1.35852	0.899743	1.12721	0.974293	1.08192	1.00343	1.03725	1.00257	0.963816	1.00771			337	247018	204895	0.829476	302126	253287	0.838349
																						338	27	45	0.991353	1.15681	1.17494	0.992288	1.0758	1.006	1.01614	1.0045	0.962592	1.00814			338	247099	206006	0.833696	302479	253550	0.83824
																						339	31	38	1.13822	0.976864	1.18228	0.969152	1.07947	0.996572	1.01338	0.998072	0.95586	1.00428			339	246476	204583	0.830033	301948	253308	0.838911
																						340	21	37	0.771052	0.951157	1.15658	0.989717	1.06846	0.997429	1.0042	1	0.952801	1.00386			340	246781	205210	0.831546	302476	253590	0.838382
																						341	27	35	0.991353	0.899743	1.16025	1.00257	1.07458	1.00428	1.0042	1.00578	0.957084	1.00086			341	246724	204624	0.829365	302370	253307	0.837739
																						342	27	43	0.991353	1.1054	1.17861	1.02314	1.05989	1.012	1.00512	1.00643	0.96504	1.00428			342	247280	205260	0.83007	302066	253048	0.837724
																						343	40	39	1.46867	1.00257	1.18595	1.00514	1.06723	1.00428	1.00053	0.999357	0.959532	1.00343			343	246718	204470	0.828762	302284	253397	0.838275
																						344	31	38	1.13822	0.976864	1.14924	1	1.04888	1.006	0.989517	0.997429	0.958308	0.999572			344	246870	204593	0.828748	302693	253844	0.838619
																						345	37	30	1.35852	0.771208	1.12353	1.00771	1.02807	1.00171	0.978502	0.997429	0.952801	1.00386			345	246789	205037	0.830819	302220	253511	0.83883
																						346	29	39	1.06479	1.00257	1.05377	1.05656	1.01094	1.01285	0.969323	1.009	0.950353	1.009			346	247011	204626	0.828406	302364	253386	0.838018
																						347	50	42	1.83584	1.07969	1.08682	1.05141	1.00726	1.012	0.96198	1.01221	0.948517	1.01243			347	246550	204186	0.828171	302364	253331	0.837834
																						348	29	36	1.06479	0.92545	0.998697	1.02057	0.963204	1.00857	0.940868	1.01864	0.935054	1.00686			348	247050	205159	0.830437	302340	253568	0.838684
																						349	24	46	0.881203	1.18252	0.96198	1.01799	0.957084	1.00771	0.930771	1.02314	0.931382	1.009			349	246434	204045	0.827989	301961	253180	0.838451
																						350	22	42	0.807769	1.07969	0.976666	0.987147	0.953413	1.00343	0.924345	1.01478	0.932606	1.00728			350	246667	204208	0.827871	302182	253362	0.838443
																						351	32	43	1.17494	1.1054	1.00604	0.994859	0.952189	1.00686	0.920673	1.00964	0.944845	1.00771			351	246971	204730	0.828963	302744	253789	0.838297
																						352	29	36	1.06479	0.92545	0.980338	1.01285	0.947293	1.00086	0.918838	1.01157	0.939338	1.00386			352	247640	205403	0.829444	302210	253202	0.837835
																						353	30	37	1.1015	0.951157	1.00971	1.02571	0.938726	0.997429	0.907823	1.01285	0.93689	1.00514			353	246603	203783	0.826359	302189	253552	0.839051
																						354	24	41	0.881203	1.05398	0.969323	1.01542	0.936278	0.996572	0.899561	1.009	0.933218	1.00771			354	247088	204789	0.82881	301980	252951	0.837641
																						355	18	49	0.660902	1.25964	1.02073	1	0.930159	0.994002	0.900479	1.01157	0.930771	1.00386			355	247017	204869	0.829374	302444	253935	0.839609
																						356	38	37	1.39524	0.951157	1.08315	0.989717	0.941174	0.993145	0.911494	1.00129	0.930159	1.00086			356	247490	204915	0.827974	302656	253784	0.838522
																						357	26	30	0.954636	0.771208	1.03174	0.984576	0.920367	0.999143	0.892218	1.00514	0.924039	0.995716			357	246698	204378	0.828454	302201	253433	0.838625
																						358	19	35	0.697619	0.899743	1.05377	1.00514	0.921591	1.01799	0.900479	1.009	0.927711	0.999572			358	247037	204972	0.829721	302403	253816	0.839331
																						359	28	34	1.02807	0.874036	1.09416	1.00257	0.920367	1.02485	0.897725	1.00964	0.935054	1.00471			359	246978	203789	0.825132	301755	252718	0.837494
																						360	30	45	1.1015	1.15681	1.07213	1.01542	0.906905	1.02399	0.89589	1.01157	0.932606	1.00557			360	247343	204958	0.828639	302353	253710	0.839117
																						361	25	50	0.91792	1.28535	1.05744	1.01542	0.892218	1.01457	0.894054	1.00193	0.927099	1.00257			361	247000	204449	0.827727	302125	253091	0.837703
																						362	37	41	1.35852	1.05398	1.02073	1	0.898337	1.01114	0.907823	0.997429	0.926487	1.00086			362	247210	204375	0.826726	302210	253366	0.838377
																						363	19	33	0.697619	0.848329	1.00604	0.982005	0.873859	1.00857	0.890382	0.997429	0.919755	1.00129			363	247155	204383	0.826943	302708	253747	0.838258
																						364	38	35	1.39524	0.899743	1.02807	1.00257	0.876307	1.00686	0.907823	0.995501	0.926487	1.00985			364	247171	204231	0.826275	302054	253041	0.837735
																						365	35	45	1.28509	1.15681	0.93995	0.997429	0.860397	1.01542	0.893136	1.00386	0.920979	1.01071			365	246769	204061	0.826932	302201	253757	0.839696
																						366	24	35	0.881203	0.899743	0.89589	0.992288	0.854277	1.00514	0.8913	1.00193	0.919755	1.00771			366	247032	204282	0.826946	302035	253245	0.838462
																						367	32	38	1.17494	0.976864	0.903233	1	0.84571	1.012	0.893136	1.00964	0.916696	1.00471			367	246852	204290	0.82758	302341	253684	0.839065
																						368	30	34	1.1015	0.874036	0.837143	1	0.849382	1.01028	0.889464	1.00386	0.912412	1.00471			368	246681	204037	0.827131	302466	254374	0.841
																						369	22	39	0.807769	1.00257	0.815113	1.00257	0.832247	1.012	0.883039	1.00835	0.91486	1.00857			369	247195	204175	0.825966	302564	254083	0.839766
																						370	26	45	0.954636	1.15681	0.811441	1.00771	0.837143	1.01028	0.88671	1.01028	0.926487	1.01328			370	247199	204428	0.826978	302268	253675	0.839239
																						371	15	44	0.550752	1.13111	0.793083	1.01028	0.83959	0.997429	0.901397	1.009	0.924039	1.01285			371	247126	204250	0.826499	302449	254087	0.840099
																						372	33	34	1.21165	0.874036	0.840814	0.989717	0.870188	0.996572	0.90874	1.00257	0.924039	1.01071			372	246877	204040	0.826484	302263	253978	0.840256
																						373	25	41	0.91792	1.05398	0.800426	0.984576	0.851829	1.00257	0.901397	1.00578	0.911188	1.00814			373	246862	203692	0.825127	302325	254159	0.840682
																						374	14	33	0.514035	0.848329	0.811441	0.971722	0.86774	0.993145	0.900479	1.00707	0.905069	1.00214			374	247262	204348	0.826444	302651	254295	0.840225
																						375	23	43	0.844486	1.1054	0.829799	0.984576	0.877531	1.006	0.905987	1.00643	0.913636	1.00386			375	246879	203602	0.824702	302141	254027	0.840756
																						376	26	38	0.954636	0.976864	0.844486	0.997429	0.88977	1.00514	0.900479	1.00578	0.914248	0.999572			376	247146	204223	0.826327	302419	253756	0.839088
																						377	14	38	0.514035	0.976864	0.826128	1.01285	0.88977	1.01285	0.902315	0.997429	0.918532	1.00086			377	247148	203776	0.824509	302325	253955	0.840008
																						378	24	35	0.881203	0.899743	0.873859	1.04884	0.906905	1.00514	0.918838	0.998072	0.931994	1.00086			378	247481	204551	0.826533	302421	253650	0.838733
																						379	21	41	0.771052	1.05398	0.851829	1.06941	0.905681	1.01028	0.925263	1.00578	0.927711	1.00471			379	247177	204295	0.826515	302175	253745	0.83973
																						380	21	46	0.771052	1.18252	0.837143	1.04884	0.9118	1.01114	0.928017	1.00257	0.928935	1.00514			380	247337	204183	0.825526	302307	253379	0.838153
																						381	28	36	1.02807	0.92545	0.826128	1.01799	0.937502	1.00857	0.928017	0.997429	0.940562	1.00471			381	247438	204747	0.827466	301898	253288	0.838984
																						382	22	32	0.807769	0.822622	0.833471	1.0437	0.931382	1.00686	0.924345	1.00386	0.947905	1.003			382	247107	204255	0.826584	302300	253433	0.838351
																						383	28	36	1.02807	0.92545	0.815113	1.05913	0.935054	1.01285	0.928017	1.01028	0.946681	1.00557			383	247162	204155	0.825997	302406	253737	0.839061
																						384	19	38	0.697619	0.976864	0.789411	1.04627	0.930159	1.01885	0.929853	1.02121	0.945457	1.00557			384	247440	204588	0.826817	302193	253518	0.838929
																						385	27	48	0.991353	1.23393	0.811441	1.06427	0.931382	1.01371	0.939032	1.02057	0.952189	1.00214			385	247488	204533	0.826434	301887	253292	0.839028
																						386	21	44	0.771052	1.13111	0.822456	1.02571	0.919144	1.00857	0.944539	1.01414	0.947905	0.997429			386	247448	204386	0.825975	302324	253692	0.839138
																						387	27	52	0.991353	1.33676	0.807769	1.02314	0.927711	0.992288	0.942703	1.00386	0.957696	0.991003			387	247178	203818	0.824579	302314	253505	0.838549
																						388	18	43	0.660902	1.1054	0.837143	0.982005	0.93383	0.981148	0.940868	0.994859	0.957696	0.987147			388	247503	204497	0.826239	301859	252892	0.837782
																						389	17	33	0.624185	0.848329	0.829799	0.96401	0.949741	0.984576	0.955554	0.994859	0.957084	0.98629			389	247583	204535	0.826127	301843	253320	0.839243
																						390	18	34	0.660902	0.874036	0.862844	0.974293	0.958308	0.987147	0.977584	1.00578	0.975443	0.989717			390	247733	204754	0.826513	302394	253554	0.838488
																						391	30	46	1.1015	1.18252	0.899561	0.96401	0.96198	0.990574	0.981256	1.01221	0.985846	0.990574			391	247017	204090	0.82622	301825	252968	0.838128
																						392	17	38	0.624185	0.976864	0.936278	0.956298	0.954636	0.990574	0.967487	1.00771	0.984622	0.991431			392	247856	204922	0.826778	302055	253330	0.838689
																						393	21	31	0.771052	0.796915	0.93995	0.96401	0.965651	0.994002	0.962898	1.00129	0.990129	0.989717			393	246667	203760	0.826055	302110	253589	0.839393
																						394	25	45	0.91792	1.15681	1.00237	0.96144	0.976666	1.01285	0.95739	0.998715	0.990741	0.991003			394	247648	204723	0.826669	302112	253370	0.838662
																						395	30	33	1.1015	0.848329	0.991353	0.969152	0.981562	1.006	0.960144	0.993573	0.998697	0.989289			395	247547	204489	0.826061	301859	253459	0.83966
																						396	17	43	0.624185	1.1054	1.00237	0.992288	0.985234	1.01028	0.954636	0.993573	0.997473	0.990574			396	247391	204708	0.827469	302254	253585	0.83898
																						397	35	36	1.28509	0.92545	1.03541	1.00257	0.987682	0.997429	0.969323	0.992288	1.00114	0.986718			397	247105	204224	0.826469	302447	253709	0.838855
																						398	16	36	0.587469	0.92545	1.00971	0.984576	0.975443	0.999143	0.970241	0.993573	0.991965	0.987575			398	247312	204476	0.826792	301841	253563	0.840055
																						399	26	37	0.954636	0.951157	1.03541	0.997429	0.997473	1.00514	0.971159	0.998715	1.00053	0.98886			399	247407	204643	0.827152	302125	253244	0.838208
																						400	28	30	1.02807	0.771208	1.03541	1.01028	1.01583	1.01628	0.968405	1.00193	1.00726	0.983719			400	246951	203940	0.825831	302514	253899	0.839298
																						401	40	43	1.46867	1.1054	1.08682	1.0437	1.00849	1.02828	0.97942	1.01157	1.00482	0.98886			401	247077	204031	0.82578	301810	253196	0.838924
																						402	18	41	0.660902	1.05398	1.0244	1.02057	0.97789	1.02485	0.97942	1.0045	0.993189	0.98629			402	247586	204868	0.82746	302103	253674	0.839695
																						403	38	30	1.39524	0.771208	1.0501	1.01542	0.970547	1.01371	0.981256	1.00257	0.99992	0.987147			403	247033	204268	0.826887	302472	254033	0.839856
																						404	22	48	0.807769	1.23393	0.998697	1.04884	0.942397	1.01114	0.970241	1.00643	0.999309	0.985004			404	247100	204184	0.82632	301797	253472	0.839877
																						405	33	42	1.21165	1.07969	0.991353	1.00771	0.949741	1.00171	0.977584	0.994859	1.00604	0.979006			405	247416	204942	0.828328	302615	254205	0.840028
																						406	26	47	0.954636	1.20823	0.932606	1.00771	0.938726	0.994002	0.965651	0.991645	0.99992	0.98072			406	246721	203742	0.825799	302344	253924	0.839851
																						407	28	29	1.02807	0.745501	0.93995	0.951157	0.947293	0.98886	0.975749	0.980077	1.00298	0.975578			407	247348	204856	0.828208	302342	253877	0.839702
																						408	23	41	0.844486	1.05398	0.954636	0.976864	0.957084	0.996572	0.974831	0.989075	1.00604	0.978149			408	247058	204529	0.827857	302574	254129	0.839891
																						409	26	42	0.954636	1.07969	0.98401	0.992288	0.949741	0.999143	0.969323	0.989075	1.00114	0.974722			409	247096	204407	0.827238	302275	254085	0.840575
																						410	42	43	1.5421	1.1054	0.976666	0.976864	0.946069	0.999143	0.988599	0.988432	1.01032	0.975578			410	247167	204729	0.828304	302132	253754	0.839879
																						411	23	34	0.844486	0.874036	0.899561	0.96401	0.943621	1.00086	0.982174	0.983933	0.997473	0.970865			411	246742	204069	0.827053	302108	253828	0.840189
																						412	25	39	0.91792	1.00257	0.903233	0.994859	0.964428	0.999143	0.986764	0.992931	1.00788	0.976864			412	246918	204819	0.829503	302374	253722	0.8391
																						413	24	43	0.881203	1.1054	0.906905	1.00257	0.958308	0.998286	0.987682	0.989717	1.01277	0.980291			413	247044	204509	0.827824	302417	253915	0.839619
																						414	20	32	0.734336	0.822622	0.928935	1.02828	0.960756	0.992288	0.985846	0.983933	1.01889	0.980291			414	246621	203999	0.827176	302026	253057	0.837866
																						415	17	42	0.624185	1.07969	0.96198	1.04113	0.972995	0.990574	1.00237	0.989717	1.02562	0.981148			415	246886	204664	0.828983	302237	253491	0.838716
																						416	28	25	1.02807	0.642674	1.02073	1.03085	0.976666	0.98629	1.01247	0.985861	1.03419	0.981577			416	246693	204551	0.829174	302526	253796	0.838922
																						417	32	39	1.17494	1.00257	0.987682	1.03856	0.987682	0.989717	1.00788	0.991645	1.03603	0.985433			417	246836	204407	0.82811	301783	253022	0.838422
																						418	31	47	1.13822	1.20823	0.96198	1.03599	0.981562	0.993145	0.996861	0.991003	1.03235	0.990574			418	246825	204994	0.830524	302488	253799	0.839038
																						419	24	36	0.881203	0.92545	0.972995	1.02571	0.964428	0.988003	0.995943	0.985861	1.02929	0.989289			419	246843	205113	0.830945	302304	253423	0.838305
																						420	21	38	0.771052	0.976864	1.03541	1.0617	0.992577	0.992288	1.00788	0.978792	1.0244	0.987575			420	246399	204544	0.830135	301947	252858	0.837424
																						421	24	46	0.881203	1.18252	1.03909	1.07712	1.00971	0.990574	1.01063	0.981362	1.03297	0.989717			421	246527	204784	0.830676	302251	253442	0.838515
																						422	26	42	0.954636	1.07969	1.00604	1.05913	1.01461	0.992288	1.00788	0.975578	1.05132	0.985861			422	246714	205052	0.831132	302402	253421	0.838026
																						423	30	53	1.1015	1.36247	0.954636	1.02314	1.01461	0.985433	1.01063	0.976221	1.05744	0.985433			423	246563	204699	0.830208	302037	252950	0.83748
																						424	29	37	1.06479	0.951157	0.899561	0.956298	1.00482	0.969152	1.01705	0.958226	1.06417	0.979863			424	247099	205416	0.831312	302258	253658	0.839212
																						425	33	38	1.21165	0.976864	0.89589	0.956298	1.01583	0.972579	1.02073	0.956298	1.06846	0.980291			425	246537	205253	0.832543	302272	253468	0.838541
																						426	19	28	0.697619	0.719794	0.862844	0.943445	1.00971	0.970865	1.01155	0.96144	1.06417	0.982005			426	246546	205260	0.832542	302073	253424	0.838949
																						427	25	38	0.91792	0.976864	0.914248	0.976864	1.01461	0.976007	1.02256	0.965938	1.07091	0.986718			427	246987	205670	0.832714	302026	253282	0.838609
																						428	34	43	1.24837	1.1054	0.954636	0.976864	1.00849	0.976007	1.02991	0.96401	1.07152	0.982862			428	246359	204976	0.832022	302548	254178	0.840124
																						429	41	50	1.50539	1.28535	0.892218	0.979434	1.00359	0.972579	1.01247	0.957584	1.06112	0.978149			429	247242	206277	0.834311	302284	253633	0.839054
																						430	22	44	0.807769	1.13111	0.826128	0.958869	0.998697	0.951157	1.01247	0.953728	1.05316	0.971294			430	246968	206376	0.835637	301862	253340	0.839256
																						431	15	39	0.550752	1.00257	0.892218	0.96144	1.00114	0.949443	1.01155	0.946015	1.04949	0.971722			431	246048	204902	0.832774	302599	253819	0.838797
																						432	12	28	0.440601	0.719794	0.98401	0.943445	1.00849	0.947729	1.0345	0.951799	1.06234	0.967438			432	246570	205570	0.833719	302488	253576	0.838301
																						433	15	27	0.550752	0.694087	1.01338	0.969152	1.02929	0.960583	1.05377	0.96401	1.06785	0.972579			433	246666	206323	0.836447	302606	253861	0.838915
																						434	28	37	1.02807	0.951157	1.05377	0.992288	1.05622	0.958869	1.07121	0.974293	1.08131	0.979006			434	246078	205736	0.83606	301826	252844	0.837714
																						435	24	33	0.881203	0.848329	1.06112	0.974293	1.06234	0.956298	1.07397	0.972365	1.07213	0.979863			435	246316	205163	0.832924	302405	253476	0.838201
																						436	33	41	1.21165	1.05398	1.04643	0.984576	1.06112	0.967438	1.08039	0.978792	1.07091	0.976007			436	246780	206510	0.836818	302373	253818	0.839419
																						437	36	38	1.3218	0.976864	1.06112	0.953728	1.05867	0.962296	1.07856	0.974293	1.06234	0.972151			437	246047	205378	0.834709	302170	253176	0.837858
																						438	17	44	0.624185	1.13111	1.02807	0.966581	1.055	0.959726	1.06938	0.982648	1.05255	0.972579			438	246559	206110	0.835948	302698	253941	0.838924
																						439	23	42	0.844486	1.07969	1.02807	0.958869	1.05255	0.9503	1.07764	0.982648	1.06662	0.968295			439	246036	205604	0.835666	302147	252971	0.837245
																						440	40	45	1.46867	1.15681	1.11619	0.956298	1.07458	0.952014	1.07121	0.976221	1.07274	0.967866			440	246250	205925	0.836244	302464	253529	0.838213
																						441	40	32	1.46867	0.822622	1.09783	0.933162	1.05132	0.940874	1.06662	0.974936	1.05806	0.967866			441	246540	206170	0.836254	302449	253925	0.839563
																						442	20	38	0.734336	0.976864	1.05377	0.974293	1.05132	0.954584	1.07947	0.978149	1.05132	0.971722			442	246001	205425	0.835057	302610	253652	0.838213
																						443	26	36	0.954636	0.92545	1.0758	0.96401	1.06723	0.962296	1.09416	0.980077	1.05928	0.971722			443	245784	205668	0.836782	302482	253364	0.837618
																						444	30	30	1.1015	0.771208	1.06112	0.958869	1.07703	0.968295	1.10793	0.982648	1.05867	0.973008			444	245946	205533	0.835682	302524	253560	0.838149
																						445	20	37	0.734336	0.951157	1.09049	0.987147	1.07825	0.971722	1.11344	0.987789	1.05683	0.976864			445	245633	205374	0.836101	302351	253260	0.837634
																						446	37	29	1.35852	0.745501	1.11986	0.984576	1.09171	0.976864	1.11894	0.991003	1.05744	0.973865			446	246350	206200	0.83702	302589	253679	0.838361
																						447	27	43	0.991353	1.1054	1.06846	0.997429	1.08437	0.981148	1.11252	0.997429	1.0501	0.976864			447	245789	205610	0.836531	302529	253396	0.837591
																						448	17	41	0.624185	1.05398	1.04276	0.984576	1.08315	0.988003	1.1116	0.988432	1.05071	0.975578			448	246189	206250	0.837773	302764	253794	0.838257
																						449	47	41	1.72569	1.05398	1.09049	0.979434	1.09416	0.990574	1.1116	0.982648	1.05989	0.97515			449	245530	205880	0.838511	301718	252238	0.836004
																						450	35	36	1.28509	0.92545	1.05377	0.938303	1.05622	0.982862	1.09416	0.978149	1.0452	0.973436			450	245422	205414	0.836983	302707	253630	0.837873
																						451	28	48	1.02807	1.23393	1.01338	0.953728	1.05622	0.98886	1.07672	0.983933	1.04031	0.976864			451	246218	206503	0.838698	302323	253138	0.837309
																						452	26	34	0.954636	0.874036	0.987682	0.92545	1.08804	0.979434	1.08406	0.971722	1.04214	0.96958			452	245883	206516	0.839894	302250	252762	0.836267
																						453	22	34	0.807769	0.874036	0.998697	0.948586	1.10028	0.985433	1.07947	0.975578	1.04337	0.971294			453	245762	206532	0.840372	302690	253495	0.837474
																						454	38	41	1.39524	1.05398	1.05377	0.92545	1.12353	0.990574	1.09324	0.98072	1.04765	0.974293			454	245981	205998	0.837456	302041	252415	0.835699
																						455	28	36	1.02807	0.92545	1.03541	0.907455	1.12109	0.988003	1.07029	0.979434	1.04582	0.972151			455	245936	206913	0.84133	302138	253160	0.837894
																						456	23	34	0.844486	0.874036	1.01705	0.933162	1.11864	0.993145	1.06479	0.971722	1.04765	0.970865			456	245896	206876	0.841317	301971	252757	0.837023
																						457	20	38	0.734336	0.976864	1.04643	0.935733	1.12721	0.997429	1.06112	0.970437	1.05132	0.970437			457	246326	207206	0.841186	302159	252896	0.836964
																						458	30	39	1.1015	1.00257	1.09416	0.928021	1.13455	0.989717	1.06112	0.97108	1.05867	0.973008			458	246344	207337	0.841655	302111	252886	0.837064
																						459	37	25	1.35852	0.642674	1.03909	0.912596	1.11864	0.983719	1.07029	0.967866	1.07091	0.973008			459	245938	207152	0.842295	302280	253238	0.83776
																						460	24	42	0.881203	1.07969	1.05377	0.96144	1.10762	0.991431	1.06662	0.978149	1.06601	0.97515			460	246052	207248	0.842295	302271	253028	0.837091
																						461	21	37	0.771052	0.951157	1.04276	0.935733	1.09783	0.994002	1.05928	0.980077	1.06907	0.971722			461	246255	207461	0.842465	302354	253194	0.837408
																						462	29	43	1.06479	1.1054	1.11252	0.96401	1.11619	0.987147	1.06662	0.982648	1.07091	0.977721			462	245969	207428	0.843311	302371	253004	0.836734
																						463	37	25	1.35852	0.642674	1.12721	0.974293	1.1064	0.984576	1.07029	0.979434	1.06785	0.974722			463	246184	207746	0.843866	302334	253376	0.838065
																						464	33	34	1.21165	0.874036	1.11619	1.02057	1.1064	0.999143	1.05928	0.988432	1.06112	0.979863			464	245833	207211	0.842895	302326	253214	0.837552
																						465	23	46	0.844486	1.18252	1.10885	1.02057	1.08192	1.00343	1.05377	0.991645	1.05622	0.98329			465	246145	207309	0.842223	301839	252745	0.837349
																						466	31	35	1.13822	0.899743	1.13822	1.01285	1.0807	0.984576	1.05194	0.981362	1.05622	0.981148			466	246240	207489	0.84263	302760	253724	0.838037
																						467	33	35	1.21165	0.899743	1.13822	1.01028	1.06601	0.982005	1.04643	0.982005	1.05744	0.982434			467	245486	206947	0.843009	302631	253407	0.837345
																						468	15	33	0.550752	0.848329	1.11252	1.05141	1.0501	0.985433	1.04184	0.985219	1.05622	0.985861			468	245719	206921	0.842105	302143	253116	0.837737
																						469	41	44	1.50539	1.13111	1.15291	1.07969	1.0807	0.98629	1.05744	0.989717	1.06723	0.991431			469	245809	206976	0.842019	301622	252479	0.837071
																						470	21	32	0.771052	0.822622	1.06112	1.04884	1.07091	0.983719	1.04092	0.985219	1.06723	0.987575			470	246044	206995	0.841293	303105	254123	0.838398
																						471	40	48	1.46867	1.23393	1.11252	1.07712	1.06479	0.994859	1.04643	0.992931	1.07091	0.992288			471	245795	206906	0.841784	302137	252818	0.836767
																						472	33	47	1.21165	1.20823	1.16392	1.04884	1.05132	0.98886	1.03817	0.982005	1.07886	0.989289			472	245663	206581	0.840914	302300	253505	0.838586
																						473	34	43	1.24837	1.1054	1.17494	1.03342	1.05132	0.981148	1.03358	0.976221	1.08437	0.98629			473	246278	207847	0.843954	302408	253406	0.837961
																						474	31	34	1.13822	0.874036	1.20064	1.02571	1.04031	0.977721	1.02899	0.974936	1.07519	0.982005			474	245327	206382	0.841253	301912	253086	0.838276
																						475	31	43	1.13822	1.1054	1.219	1.03599	1.03541	0.982005	1.03266	0.976221	1.07764	0.98629			475	245798	207254	0.84319	302145	253094	0.837658
																						476	31	34	1.13822	0.874036	1.20064	1.03342	1.02317	0.970865	1.03266	0.969794	1.07213	0.982434			476	245837	206824	0.841305	302437	253566	0.838411
																						477	26	51	0.954636	1.31105	1.19697	1.04627	1.01583	0.972579	1.03082	0.969152	1.06356	0.985004			477	246064	207700	0.844087	302312	253029	0.83698
																						478	26	44	0.954636	1.13111	1.19697	0.989717	1.01828	0.963153	1.03633	0.964653	1.06907	0.981148			478	245402	206908	0.843138	302348	253380	0.83804
																						479	16	32	0.587469	0.822622	1.16392	0.958869	1.02562	0.959726	1.05836	0.96144	1.06234	0.979434			479	245817	206956	0.841909	301863	252819	0.837528
																						480	35	43	1.28509	1.1054	1.20798	0.96401	1.03419	0.96401	1.07029	0.960154	1.06295	0.98072			480	246067	207645	0.843856	301906	252715	0.837065
																						481	54	37	1.98271	0.951157	1.13822	0.969152	1.0244	0.964867	1.06479	0.95437	1.05316	0.979434			481	245957	207715	0.844518	302593	253505	0.837775
																						482	36	41	1.3218	1.05398	1.07213	0.948586	0.996249	0.959726	1.03725	0.963368	1.04031	0.977292			482	245503	206778	0.842263	302083	252817	0.836911
																						483	41	40	1.50539	1.02828	1.01705	0.946015	0.986458	0.957155	1.02623	0.960154	1.03052	0.977292			483	246050	208148	0.845957	302439	253267	0.837416
																						484	36	38	1.3218	0.976864	1.00237	0.951157	0.971771	0.958012	1.01247	0.958226	1.02195	0.97515			484	245928	207704	0.844572	302258	253191	0.837664
																						485	26	42	0.954636	1.07969	0.91792	0.953728	0.970547	0.956298	1.00237	0.960797	1.0195	0.980291			485	245926	207650	0.844358	301801	252623	0.837051
																						486	30	39	1.1015	1.00257	0.903233	0.907455	0.976666	0.948586	0.999614	0.960154	1.02073	0.98072			486	245982	207516	0.843622	302825	253940	0.838571
																						487	26	29	0.954636	0.745501	0.862844	0.88946	0.975443	0.943445	1.00237	0.959512	1.02134	0.977721			487	245566	206938	0.842698	301973	252770	0.837061
																						488	17	32	0.624185	0.822622	0.840814	0.915167	0.982786	0.956298	1.00696	0.968509	1.02195	0.98072			488	246303	208316	0.84577	302401	253454	0.838138
																						489	28	34	1.02807	0.874036	0.925263	0.920308	1.02317	0.962296	1.02164	0.977506	1.02991	0.984147			489	245676	206635	0.841089	302361	253306	0.83776
																						490	16	45	0.587469	1.15681	0.943621	0.938303	1.0244	0.958869	1.03358	0.978149	1.04276	0.985004			490	246150	207484	0.842916	302362	253284	0.837686
																						491	36	29	1.3218	0.745501	0.943621	0.938303	1.04031	0.949443	1.04367	0.976864	1.05071	0.984576			491	245607	207272	0.843918	302533	253432	0.8377
																						492	21	40	0.771052	1.02828	0.91792	0.969152	1.02562	0.968295	1.05928	0.984576	1.03847	0.987575			492	245698	206665	0.841133	302609	253602	0.838052
																						493	37	42	1.35852	1.07969	0.96198	0.96401	1.02929	0.964867	1.07856	0.984576	1.04398	0.990146			493	245980	207032	0.841661	302123	253784	0.840002
																						494	13	39	0.477318	1.00257	0.91792	0.956298	1.01583	0.960583	1.06203	0.978792	1.04153	0.990574			494	245583	206505	0.840877	302472	253593	0.838402
																						495	22	24	0.807769	0.616967	0.969323	0.956298	1.03052	0.963153	1.08223	0.982005	1.04704	0.988003			495	245956	206800	0.840803	301914	253376	0.839232
																						496	19	32	0.697619	0.822622	0.965651	0.971722	1.03174	0.977721	1.08223	0.988432	1.04949	0.99443			496	246021	206632	0.839895	302944	254363	0.839637
																						497	20	39	0.734336	1.00257	0.987682	0.982005	1.04888	0.982862	1.08039	0.993573	1.05194	0.996572			497	245729	206273	0.839432	302242	253352	0.838242
																						498	40	34	1.46867	0.874036	1.01705	0.984576	1.06234	0.98629	1.09416	0.995501	1.05438	0.997429			498	245875	206720	0.84075	302420	253800	0.839231
																						499	33	41	1.21165	1.05398	0.987682	1	1.05377	0.996572	1.07121	0.999357	1.05071	0.998286			499	246004	206549	0.839618	302501	253926	0.839423
																						500	16	45	0.587469	1.15681	0.950965	0.989717	1.06356	0.991431	1.05653	0.995501	1.0452	1.00214			500	245736	206146	0.83889	302267	253588	0.838952
																						501	29	41	1.06479	1.05398	0.991353	0.987147	1.07703	0.989717	1.05928	0.992288	1.04826	1.003			501	246512	207039	0.839874	302588	253595	0.838088
																						502	33	38	1.21165	0.976864	0.998697	0.96144	1.1064	0.989717	1.06295	0.986504	1.05438	0.998286			502	246016	206607	0.839812	302342	253626	0.838873
																						503	25	39	0.91792	1.00257	0.980338	0.96144	1.11741	0.991431	1.05102	0.988432	1.05438	0.997429			503	246046	206390	0.838827	302163	253238	0.838083
																						504	27	39	0.991353	1.00257	0.995025	0.966581	1.11007	0.98629	1.05285	0.985861	1.05132	0.99443			504	246218	206996	0.840703	302301	253384	0.838185
																						505	21	30	0.771052	0.771208	1.0244	0.958869	1.11986	0.990574	1.05744	0.992931	1.04949	0.994002			505	246306	206721	0.839287	302601	253611	0.838102
																						506	25	36	0.91792	0.92545	1.06112	0.966581	1.12109	0.994002	1.06387	1.00129	1.05255	0.997858			506	246065	205923	0.836864	302108	252808	0.836813
																						507	28	40	1.02807	1.02828	1.0758	0.958869	1.11129	0.997429	1.06938	0.998715	1.05377	0.999143			507	247134	207817	0.840909	302439	253398	0.837848
																						508	32	40	1.17494	1.02828	1.09049	0.969152	1.11986	0.999143	1.06846	0.996144	1.05255	0.999143			508	246576	206762	0.838533	302126	252938	0.837194
																						509	23	37	0.844486	0.951157	1.15658	0.966581	1.09906	0.999143	1.06662	0.996144	1.04704	1.00171			509	246321	206269	0.837401	302595	253364	0.837304
																						510	27	44	0.991353	1.13111	1.17861	0.948586	1.09171	0.997429	1.09049	0.995501	1.05316	1.00043			510	246320	206888	0.839914	302146	253037	0.837465
																						511	31	31	1.13822	0.796915	1.18595	0.922879	1.08192	0.994002	1.09232	0.995501	1.06173	0.997858			511	246603	206772	0.838483	302623	253562	0.837882
																						512	28	38	1.02807	0.976864	1.16025	0.974293	1.08437	0.994859	1.07856	0.998715	1.055	1.003			512	245710	205491	0.836316	302463	253619	0.838513
																						513	29	41	1.06479	1.05398	1.14556	0.969152	1.07458	0.997429	1.08039	1.00386	1.05194	0.996572			513	246758	206827	0.838179	302144	252920	0.837083
																						514	35	36	1.28509	0.92545	1.13455	0.958869	1.07213	0.992288	1.08406	1.00514	1.0501	0.991003			514	246493	206574	0.838052	302443	253306	0.837533
																						515	31	33	1.13822	0.848329	1.09783	0.974293	1.06846	1.00428	1.07213	1.00321	1.04888	0.998715			515	246227	206098	0.837024	302373	253278	0.837634
																						516	29	33	1.06479	0.848329	1.06846	0.994859	1.06479	1.01285	1.06754	1.00707	1.04704	0.998286			516	246482	206153	0.836382	302448	253242	0.837306
																						517	32	44	1.17494	1.13111	1.08315	1.00771	1.06723	1.012	1.06203	1.00964	1.05132	0.996144			517	246289	205926	0.836117	302046	252918	0.837349
																						518	50	39	1.83584	1.00257	1.07947	1.00514	1.06112	1.00514	1.05469	1.00771	1.04765	0.998715			518	246389	206122	0.83657	302348	253024	0.836863
																						519	29	30	1.06479	0.771208	1.01705	1.02314	1.03664	1.006	1.04	1.00578	1.03235	0.997858			519	246267	206003	0.836502	302633	253430	0.837415
																						520	29	34	1.06479	0.874036	1.06112	1.03599	1.06112	1.01114	1.03541	1.01864	1.02746	1.00214			520	246624	205834	0.834608	302346	252789	0.836092
																						521	24	51	0.881203	1.31105	1.05377	1.05913	1.06112	1.01971	1.02807	1.02699	1.02501	1.00514			521	246578	205986	0.835377	302457	253387	0.837761
																						522	24	36	0.881203	0.92545	1.16025	1.03342	1.05132	1.00686	1.04184	1.0135	1.02746	0.997429			522	245829	205131	0.834446	302329	252892	0.836479
																						523	26	37	0.954636	0.951157	1.22634	1.0437	1.05867	1.01542	1.0501	1.0135	1.03052	0.998715			523	246544	206085	0.835897	302713	253323	0.836841
																						524	25	42	0.91792	1.07969	1.20064	1.03342	1.06723	1.02057	1.04459	1.01028	1.0397	0.997001			524	246587	205698	0.834179	302695	253280	0.836749
																						525	23	41	0.844486	1.05398	1.23736	1.03856	1.06356	1.01285	1.04367	1.00771	1.04092	0.994002			525	246503	205574	0.833962	302230	253101	0.837445
																						526	33	38	1.21165	0.976864	1.23368	1.02057	1.06723	1.01114	1.04643	1.00643	1.05622	0.993145			526	246212	205133	0.833154	302736	253562	0.837569
																						527	31	43	1.13822	1.1054	1.17494	1.02571	1.055	1.01028	1.04092	1.00707	1.05071	0.992716			527	246718	205954	0.834775	302524	253313	0.837331
																						528	33	46	1.21165	1.18252	1.18962	1.02314	1.04643	1.00857	1.03633	1.00514	1.04826	0.99443			528	246335	205441	0.833991	302786	253304	0.836577
																						529	41	35	1.50539	0.899743	1.12353	1.00771	1.04765	1	1.02715	1.00514	1.03847	0.987147			529	246359	204910	0.831753	302193	253150	0.837711
																						530	27	43	0.991353	1.1054	1.03541	1.00771	1.02685	1.01285	1.01981	1.0045	1.03174	0.983719			530	247182	206349	0.834806	302679	253133	0.836309
																						531	53	41	1.94599	1.05398	1.00604	1	1.0195	1.01628	1.03266	1.00129	1.02807	0.981148			531	246062	204806	0.832334	302760	253535	0.837413
																						532	42	40	1.5421	1.02828	0.932606	0.976864	1.00237	1.00686	1.00237	1.00257	1.00604	0.982862			532	246990	205806	0.833258	302216	252659	0.836022
																						533	19	33	0.697619	0.848329	0.851829	0.979434	0.991353	1.00343	0.984928	0.991645	0.992577	0.985433			533	246611	205708	0.834142	302851	253594	0.837355
																						534	35	44	1.28509	1.13111	0.881203	0.984576	0.992577	1.00257	0.991353	0.988432	1.00053	0.985004			534	246325	204662	0.830861	302268	253102	0.837344
																						535	22	34	0.807769	0.874036	0.870188	1	0.979114	0.997429	0.989517	0.994859	1.00053	0.984147			535	246973	205712	0.832931	302909	253473	0.836795
																						536	17	40	0.624185	1.02828	0.892218	1.02314	0.98401	1.00171	0.995025	0.993573	1.00543	0.990574			536	246557	204913	0.831098	302434	253079	0.836806
																						537	35	42	1.28509	1.07969	0.943621	1.00257	0.996249	1.00086	1.01247	0.985861	1.01644	0.988003			537	246128	205005	0.832921	302613	253490	0.837669
																						538	15	40	0.550752	1.02828	0.914248	0.987147	0.985234	0.999143	1.0042	0.991003	1.01767	0.982862			538	246297	204802	0.831527	302539	253100	0.836588
																						539	17	35	0.624185	0.899743	0.969323	0.987147	0.995025	1.00428	1.01338	0.989075	1.03541	0.984576			539	247174	205753	0.83242	303278	254330	0.838602
[truncated: 460 more rows]

## Sheet: 4.twinstrand duplex
TwinStrand Duplex sequencing results
[truncated: 12 more rows]

## Sheet: 5.damage potential
Damage potential of SBS-CX-5461 against selected SBS signatures.
[truncated: 27 more rows]
